# Supplementary material for: Supplier-origin mouse microbiomes significantly influence locomotor and anxiety-related behavior, body morphology, and metabolism
Source: Commun Biol. 2021 Jun 10;4:716. doi: 10.1038/s42003-021-02249-0 (PMC8192786; doi:10.1038/s42003-021-02249-0)
Supplement: Supplementary file 4 — Supplementary Data 1 [file 42003_2021_2249_MOESM4_ESM.xlsx]

## Sheet: anova_between_sbj_GM_sex
	Supplementary Data 1. Amplicon sequence variants (ASVs) with FM- or sex-dependent differences in relative abundance
	All ASVs yielding an adjusted p-value below 0.05 associated with main effects of fecal microbiota (FM), sex, or FM × sex interactions during two-way ANOVA of cube-root-transformed relative abundance data
	Taxonomy				Fecal microbiota (FM)			Sex			Interaction
	Order	Family	Genus ± species or isolate	ASV_ID	(F.val)	(raw.p)	(adj.p)	(F.val)	(raw.p)	(adj.p)	(F.val)	(raw.p)	(adj.p)
	Bacteroidales	Bacteroidaceae	Bacteroides	ASV0001	6.8432	0.00033788	0.00066777	12.057	0.00080227	0.0091532	4.3629	0.0065117	0.032048
	Bacteroidales	Muribaculaceae	NR	ASV0003	9.3453	1.99e-05	4.54e-05	4.1963	0.043493	0.16968	1.6889	0.17521	0.34357
	Bacteroidales	Rikenellaceae	Alistipes	ASV0004	12.282	8.73e-07	2.36e-06	4.5792	0.03513	0.14983	2.8652	0.041169	0.13778
	Bacteroidales	Muribaculaceae	NR	ASV0006	35.981	2.86e-15	1.67e-14	24.59	3.42e-06	7.16e-05	1.4883	0.22326	0.42134
	Bacteroidales	Muribaculaceae	Muribaculum	ASV0007	4.8286	0.0036969	0.0066281	9.8563	0.0023042	0.023901	5.3128	0.0020623	0.013622
	Clostridiales	Lachnospiraceae	NK4A136 group	ASV0008	43.273	2.82e-17	1.77e-16	0.8012	0.37318	0.54607	5.4739	0.0017002	0.011534
	Bacteroidales	Rikenellaceae	Alistipes	ASV0009	396.14	5.7e-51	1.43e-48	24.992	2.91e-06	6.64e-05	3.1448	0.029128	0.10445
	Anaeroplasmatales	Anaeroplasmataceae	Anaeroplasma	ASV0010	86.351	3.94e-26	5.82e-25	6.2516	0.014261	0.083245	10.14	8.37e-06	0.00011673
	Bacteroidales	Prevotellaceae	UCG-001	ASV0011	18.384	2.4e-09	8.03e-09	2.394	0.12539	0.35764	5.5046	0.0016389	0.011534
	Bacteroidales	Marinifilaceae	Odoribacter	ASV0012	210.74	4.78e-40	1.5e-38	12.805	0.00056509	0.0067542	24.813	1e-11	4.19e-10
	Clostridiales	Ruminococcaceae	Oscillobacter	ASV0013	7.75	0.0001189	0.0002487	4.3985	0.038839	0.15981	1.6584	0.1818	0.35373
	Bacteroidales	Muribaculaceae	NR	ASV0014	9.1181	2.56e-05	5.73e-05	1.8254	0.18014	0.43094	1.3278	0.27047	0.47808
	Clostridiales	Lachnospiraceae	NK4A136 group	ASV0015	32.918	2.32e-14	1.19e-13	2.6293	0.10848	0.32035	1.5164	0.21584	0.41042
	Bacteroidales	Marinifilaceae	Odoribacter	ASV0016	33.775	1.28e-14	6.82e-14	0.57145	0.4517	0.62639	8.5824	4.64e-05	0.00058264
	Deferribacterales	Deferribacteraceae	Mucispirillum	ASV0018	22.317	7.77e-11	2.91e-10	0.020605	0.88619	0.94653	1.3785	0.25463	0.45363
	Lactobacillales	Lactobacillaceae	Lactobacillus murinus	ASV0019	1.071	0.36565	0.43115	0.0091069	0.92419	0.97467	5.9502	0.00096419	0.0075116
	Bacteroidales	Rikenellaceae	Alistipes	ASV0020	12.212	9.38e-07	2.48e-06	1.68e-05	0.99674	1	7.4689	0.00016399	0.0017897
	Bacteroidales	Muribaculaceae	NR	ASV0021	288.58	2.09e-45	1.31e-43	141.65	5.02e-20	1.26e-17	49.185	9.21e-19	1.16e-16
	Clostridiales	Lachnospiraceae	A2	ASV0022	7.8126	0.00011072	0.00023354	5.5234	0.021	0.10533	1.0495	0.37483	0.50952
	Betaproteobacteriales	Burkholderiaceae	Parasutterella	ASV0023	4.398	0.0062391	0.010875	2.0352	0.15723	0.40685	1.721	0.16851	0.33582
	Clostridiales	Ruminococcaceae	Ruminiclostridium	ASV0025	84.054	9.5e-26	1.32e-24	0.31234	0.57767	0.73229	1.1648	0.32781	0.50952
	Bacteroidales	Prevotellaceae	Alloprevotella	ASV0026	100.78	2.27e-28	4.08e-27	9.6853	0.0025052	0.023901	5.9701	0.00094176	0.0075116
	Clostridiales	Ruminococcaceae	Ruminiclostridium	ASV0027	11.472	2.03e-06	5.03e-06	3.7977	0.05451	0.20121	0.92766	0.43091	0.54902
	Clostridiales	Ruminococcaceae	Ruminiclostridium	ASV0028	26.773	2.14e-12	9.41e-12	1.238	0.26889	0.49896	4.4853	0.0056096	0.029957
	Clostridiales	Ruminococcaceae	Intestinimonas	ASV0029	3.4789	0.019277	0.032257	0.26954	0.60494	0.75065	4.8884	0.0034389	0.021579
	Clostridiales	Ruminococcaceae	NR	ASV0030	32.781	2.55e-14	1.28e-13	0.0052408	0.94245	0.98356	0.88542	0.45196	0.57293
	Saccharimonadales	Saccharimonadaceae	Candidatus Saccharimonas	ASV0034	3.1362	0.029438	0.048612	0.71177	0.40114	0.57536	2.8369	0.042633	0.14018
	Lactobacillales	Lactobacillaceae	Lactobacillus gasseri	ASV0035	1.3275	0.27056	0.36316	1.3745	0.2442	0.49896	8.8706	3.37e-05	0.00044466
	Clostridiales	Ruminococcaceae	Intestinimonas	ASV0037	4.4436	0.0059015	0.010359	25.253	2.62e-06	6.57e-05	1.8517	0.14368	0.30053
	Clostridiales	Peptococcaceae	NR	ASV0038	6.1716	0.00074208	0.0014218	0.08109	0.77649	0.87407	17.302	6.47e-09	1.25e-07
	Clostridiales	Lachnospiraceae	UCG-001	ASV0039	47.102	2.98e-18	2.14e-17	8.63e-05	0.99261	1	0.13024	0.94188	0.98096
	Bacteroidales	Tannerellaceae	Parabacteroides	ASV0040	6.6834	0.00040703	0.00079816	4.5746	0.03522	0.14983	2.1282	0.10235	0.24466
	Bacteroidales	Rikenellaceae	Rikenella	ASV0042	155.65	4.48e-35	1.12e-33	12.978	0.00052128	0.006542	23.244	3.59e-11	1.29e-09
	Clostridiales	Lachnospiraceae	Blautia	ASV0043	23.664	2.54e-11	1.03e-10	38.601	1.68e-08	6.03e-07	1.5697	0.20241	0.38782
	Clostridiales	Lachnospiraceae	Roseburia	ASV0044	26.061	3.72e-12	1.58e-11	0.44911	0.50451	0.67006	4.1625	0.0083192	0.039399
	Clostridiales	vadinBB60 group	NR	ASV0045	14.083	1.41e-07	4.22e-07	1.1168	0.29349	0.49896	2.0516	0.11247	0.25485
	Erysipelotrichales	Erysipelotrichaceae	Turicibacter	ASV0046	9.3997	1.88e-05	4.32e-05	8.1413	0.0053931	0.038676	3.5164	0.018405	0.071072
	Clostridiales	Lachnospiraceae	NR	ASV0047	115.29	2.2e-30	4.61e-29	0.53019	0.46846	0.64253	2.0302	0.11546	0.25876
	Clostridiales	Ruminococcaceae	Intestinimonas	ASV0048	10.598	5.11e-06	1.2e-05	5.5091	0.021162	0.10533	1.4295	0.23958	0.44217
	Lactobacillales	Lactobacillaceae	Lactobacillus	ASV0049	3.7532	0.013747	0.023473	0.9017	0.34493	0.52155	4.0444	0.0096143	0.044689
	Clostridiales	Peptococcaceae	NR	ASV0050	10.913	3.65e-06	8.65e-06	0.59523	0.44247	0.617	1.7812	0.15658	0.31953
	Clostridiales	Lachnospiraceae	Acetatifactor	ASV0051	50.646	4.12e-19	3.3e-18	0.03165	0.85921	0.92957	3.0206	0.033963	0.11678
	Clostridiales	Lachnospiraceae	[Eubacterium] xylanophilum	ASV0052	9.0073	2.89e-05	6.42e-05	8.688	0.0041003	0.033199	2.2162	0.091839	0.23516
	Clostridiales	Ruminococcaceae	Anaerotruncus	ASV0053	17.756	4.26e-09	1.41e-08	0.24752	0.62007	0.76293	2.3236	0.080447	0.22946
	Clostridiales	vadinBB60 group	NR	ASV0055	17.383	6e-09	1.96e-08	0.018184	0.89304	0.94916	4.6483	0.0046004	0.026243
	Bacteroidales	Rikenellaceae gut group 9	NR	ASV0056	315.14	6.13e-47	5.13e-45	46.147	1.24e-09	6.25e-08	25.94	4.09e-12	2.06e-10
	Clostridiales	Lachnospiraceae	Marvinbryantia	ASV0057	24.319	1.49e-11	6.14e-11	8.11e-06	0.99773	1	0.42785	0.73353	0.8369
	Bacteroidales	Rikenellaceae gut group 9	NR	ASV0058	260.24	1.26e-43	6.34e-42	29.234	5.44e-07	1.52e-05	19.164	1.19e-09	2.91e-08
	Clostridiales	Lachnospiraceae	Lachnoclostridium	ASV0059	11.225	2.63e-06	6.4e-06	0.19736	0.65795	0.78641	2.4963	0.064989	0.1937
	Clostridiales	Ruminococcaceae	NR	ASV0060	5.3424	0.0019903	0.0036733	0.15443	0.69529	0.81551	0.23198	0.87388	0.94558
	Gastranaerophilales	NR	NR	ASV0061	50.604	4.21e-19	3.3e-18	6.4244	0.013024	0.077835	14.255	1.19e-07	1.99e-06
	Clostridiales	Ruminococcaceae	[Eubacterium] coprostanoligenes	ASV0062	22.431	7.06e-11	2.69e-10	0.93363	0.33657	0.51199	1.3898	0.25122	0.45363
	Clostridiales	Ruminococcaceae	Butyricicoccus	ASV0063	34.959	5.68e-15	3.24e-14	0.42267	0.5173	0.67542	0.87527	0.45714	0.57659
	Betaproteobacteriales	Burkholderiaceae	Parasutterella	ASV0065	229.47	1.76e-41	6.31e-40	106.03	8.84e-17	1.11e-14	116.89	1.36e-30	3.42e-28
	Clostridiales	Ruminococcaceae	UCG-003	ASV0066	7.2662	0.00020706	0.00042599	3.6958	0.057783	0.20428	2.5357	0.061896	0.18946
	Clostridiales	Lachnospiraceae	Lachnoclostridium	ASV0067	6.4203	0.00055383	0.0010693	0.79776	0.3742	0.54607	2.4302	0.070515	0.20581
	Desulfovibrionales	Desulfovibrionaceae	Desulfovibrio	ASV0068	69.21	4.44e-23	4.46e-22	20.758	1.67e-05	0.0002993	18.461	2.24e-09	4.68e-08
	Mollicutes	RF39	NR	ASV0069	7.9403	9.58e-05	0.00020494	1.5832	0.21163	0.4829	0.74928	0.52565	0.64675
	Clostridiales	Ruminococcaceae	Ruminiclostridium	ASV0070	37.157	1.31e-15	7.84e-15	1.6393	0.20378	0.47361	12.55	6.63e-07	1.04e-05
	Mollicutes	RF39	NR	ASV0071	18.718	1.78e-09	6.25e-09	0.052897	0.81863	0.89428	2.4888	0.065594	0.1937
	Clostridiales	Ruminococcaceae	Butyricicoccus	ASV0072	124.29	1.56e-31	3.56e-30	0.53627	0.46593	0.64253	0.21726	0.88419	0.94558
	Clostridiales	Lachnospiraceae	UCG-001	ASV0073	34.325	8.75e-15	4.88e-14	0.71263	0.40086	0.57536	0.99764	0.39787	0.50952
	Bifidobacteriales	Bifidobacteriaceae	Bifidobacterium	ASV0074	12.176	9.73e-07	2.54e-06	8.2219	0.0051785	0.03823	3.7326	0.0141	0.059985
	Rhodospirillales	NR	NR	ASV0075	29.35	3.03e-13	1.38e-12	0.078056	0.7806	0.8747	2.7197	0.049291	0.15572
	Clostridiales	Lachnospiraceae	Clostridium	ASV0076	5.1605	0.0024764	0.0045041	0.0323	0.85778	0.92957	2.8299	0.043004	0.14018
	Erysipelotrichales	Erysipelotrichaceae	Faecalibaculum	ASV0077	1.6316	0.18782	0.25903	15.989	0.00013224	0.0019525	3.1794	0.027906	0.10151
	Clostridiales	Lachnospiraceae	ASF356	ASV0078	8.3389	6.1e-05	0.00013434	0.3437	0.5592	0.71612	4.4137	0.0061209	0.030727
	Clostridiales	Lachnospiraceae	GCA-900066575	ASV0079	107.89	2.21e-29	4.26e-28	4.85e-05	0.99446	1	4.7984	0.0038348	0.023476
	Clostridiales	vadinBB60 group	NR	ASV0080	59.241	4.73e-21	4.24e-20	0.47676	0.49171	0.66527	4.6266	0.0047232	0.026262
	Clostridiales	Ruminococcaceae	UCG-014	ASV0081	75.922	2.48e-24	2.96e-23	1.2867	0.25974	0.49896	3.6044	0.016511	0.065846
	Clostridiales	Ruminococcaceae	UCG-014	ASV0082	7.1794	0.00022887	0.00046704	3.9433	0.050172	0.18796	3.9433	0.010884	0.048783
	Clostridiales	Lachnospiraceae	GCA-900066575	ASV0083	23.465	3e-11	1.17e-10	0.12182	0.7279	0.84585	1.2272	0.30465	0.50952
	Clostridiales	Lachnospiraceae	NR	ASV0084	30.398	1.4e-13	6.64e-13	0.6702	0.41519	0.58731	6.6238	0.00043636	0.0042126
	Bacteroidales	Rikenellaceae gut group 9	NR	ASV0085	363.54	1.9e-49	2.38e-47	87.115	8.44e-15	7.06e-13	45.557	7.28e-18	6.09e-16
	Clostridiales	Ruminococcaceae	UCG-009	ASV0086	48.852	1.11e-18	8.43e-18	5.0022	0.027843	0.13206	4.7649	0.0039937	0.023867
	Bacteroidales	Marinifilaceae	Odoribacter	ASV0087	241.87	2.25e-42	9.43e-41	30.198	3.75e-07	1.18e-05	20.99	2.4e-10	6.7e-09
	Rickettsiales	NR	NR	ASV0088	18.605	1.97e-09	6.76e-09	1.0384	0.31098	0.49896	2.2179	0.091651	0.23516
	Clostridiales	Ruminococcaceae	Ruminiclostridium	ASV0089	18.48	2.2e-09	7.46e-09	0.42571	0.5158	0.67542	0.48903	0.69079	0.81022
	Clostridiales	Lachnospiraceae	UCG-001	ASV0090	31.642	5.71e-14	2.81e-13	0.072793	0.78794	0.879	0.072793	0.97441	0.99421
	Clostridiales	Ruminococcaceae	Oscillospira	ASV0091	46.657	3.85e-18	2.68e-17	4.6399	0.033969	0.14983	3.6037	0.016527	0.065846
	Clostridiales	Ruminococcaceae	Butyricicoccus	ASV0092	11.316	2.39e-06	5.87e-06	0.64267	0.4249	0.59582	6.0342	0.00087294	0.0073036
	Clostridiales	Lachnospiraceae	Tyzzerella	ASV0094	78.388	8.98e-25	1.19e-23	2.2946	0.13341	0.37624	2.2946	0.083376	0.23514
	Clostridiales	Lachnospiraceae	NR	ASV0095	77.633	1.22e-24	1.53e-23	7.0404	0.0094547	0.060863	2.0984	0.10617	0.24675
	Verrucomicrobiales	Akkermansiaceae	Akkermansia	ASV0096	13.593	2.3e-07	6.57e-07	3.6036	0.060931	0.20667	2.2045	0.093178	0.23516
	Clostridiales	Lachnospiraceae	NR	ASV0097	92.836	3.61e-27	5.66e-26	0.22545	0.6361	0.77131	0.22545	0.87847	0.94558
	Bacteroidales	Rikenellaceae	Alistipes	ASV0098	177.78	3.14e-37	8.75e-36	47.131	8.97e-10	5.63e-08	21.213	1.98e-10	6.22e-09
	Clostridiales	Lachnospiraceae	A2	ASV0099	73.378	7.24e-24	7.9e-23	4.178	0.043942	0.16968	4.6902	0.0043725	0.025523
	Clostridiales	Lachnospiraceae	FCS020 group	ASV0100	15.239	4.56e-08	1.39e-07	7.04	0.0094569	0.060863	3.6199	0.016199	0.065846
	Clostridiales	Ruminococcaceae	UCG-014	ASV0101	25.473	5.92e-12	2.48e-11	3.4191	0.067805	0.22692	1.0752	0.36387	0.50952
	Clostridiales	Ruminococcaceae	GCA-900066225	ASV0102	5.7188	0.0012693	0.0023954	2.7454	0.1011	0.31543	7.3906	0.00017942	0.0018764
	Desulfovibrionales	Desulfovibrionaceae	Desulfovibrio	ASV0103	11.573	1.82e-06	4.62e-06	2.0155	0.15923	0.40775	1.6977	0.17333	0.34257
	Erysipelotrichales	Erysipelotrichaceae	NR	ASV0104	43.463	2.51e-17	1.62e-16	10.005	0.0021435	0.023393	3.1237	0.029898	0.1057
	Clostridiales	Lachnospiraceae	UCG-004	ASV0105	12.308	8.49e-07	2.32e-06	8.7701	0.003936	0.033199	2.0086	0.11856	0.26335
	Clostridiales	Family XIII	[Eubacterium] nodatum	ASV0106	12.26	8.92e-07	2.38e-06	1.7809	0.18549	0.4352	2.1569	0.098799	0.24312
	Clostridiales	Ruminococcaceae	NK4A214 group	ASV0107	31.24	7.62e-14	3.68e-13	0.098113	0.75485	0.86121	1.0831	0.36055	0.50952
	Clostridiales	Lachnospiraceae	Tyzzerella	ASV0108	11.146	2.86e-06	6.89e-06	4.2594	0.04198	0.16968	1.2968	0.28061	0.48575
	Erysipelotrichales	Erysipelotrichaceae	NR	ASV0109	11.509	1.95e-06	4.89e-06	21.242	1.36e-05	0.0002629	1.1579	0.33046	0.50952
	Clostridiales	Lachnospiraceae	UCG-006	ASV0110	6.967	0.00029264	0.00059235	4.4064	0.038668	0.15981	4.4138	0.0061199	0.030727
	Clostridiales	Ruminococcaceae	UCG-014	ASV0112	60.479	2.58e-21	2.4e-20	2.2398	0.13807	0.38084	2.2398	0.089204	0.23516
	Desulfovibrionales	Desulfovibrionaceae	Bilophila	ASV0113	74.746	4.05e-24	4.62e-23	4.2014	0.043366	0.16968	1.9104	0.13372	0.28445
	Clostridiales	Lachnospiraceae	Acetatifactor	ASV0114	12.855	4.85e-07	1.35e-06	0.42821	0.51458	0.67542	0.049241	0.98545	1
	Clostridiales	Ruminococcaceae	Ruminiclostridium	ASV0115	4.6112	0.0048129	0.0085676	4.6112	0.034514	0.14983	4.6112	0.0048129	0.026262
	Clostridiales	Lachnospiraceae	Tyzzerella	ASV0116	15.623	3.15e-08	9.76e-08	14.161	0.00030215	0.0039916	1.7206	0.16858	0.33582
	Clostridiales	Christensenellaceae	NR	ASV0117	14.062	1.44e-07	4.25e-07	9.7091	0.0024761	0.023901	2.0009	0.11968	0.26351
	Clostridiales	Lachnospiraceae	UCG-010	ASV0118	93.189	3.18e-27	5.32e-26	0.47394	0.49299	0.66527	2.2621	0.086782	0.23516
	Clostridiales	Ruminococcaceae	Harryflintia	ASV0119	23.598	2.68e-11	1.07e-10	0.83187	0.36423	0.53777	1.2355	0.30168	0.50952
	Clostridiales	Family XIII	UCG-001	ASV0120	12.13	1.02e-06	2.64e-06	0.71826	0.39902	0.57536	7.9885	9.07e-05	0.0010343
	Clostridiales	Lachnospiraceae	Acetatifactor	ASV0121	12.107	1.05e-06	2.68e-06	0.11701	0.73312	0.84798	2.1457	0.10017	0.24411
	Clostridiales	Ruminococcaceae	UCG-005	ASV0122	47.223	2.78e-18	2.06e-17	0.26633	0.6071	0.75065	0.36952	0.77518	0.86861
	Clostridiales	Ruminococcaceae	UBA1819	ASV0123	45.416	7.91e-18	5.22e-17	0.0021072	0.96349	0.99932	3.4243	0.02062	0.078417
	Clostridiales	Peptococcaceae	NR	ASV0124	19.826	6.62e-10	2.41e-09	0.00015905	0.98997	1	1.8123	0.15076	0.31017
	Clostridiales	Ruminococcaceae	UCG-010	ASV0125	58.093	8.38e-21	7.25e-20	0.0010004	0.97484	1	2.1698	0.097247	0.24167
	Erysipelotrichales	Erysipelotrichaceae	NR	ASV0126	15.681	2.98e-08	9.35e-08	0.12865	0.7207	0.84137	0.23984	0.86834	0.94558
	Clostridiales	Ruminococcaceae	Ruminiclostridium	ASV0128	3.8915	0.011597	0.019938	1.5654	0.2142	0.48387	0.43474	0.72867	0.8369
	Gastranaerophilales	NR	NR	ASV0129	3.744	0.013904	0.02358	3.744	0.056209	0.20155	3.744	0.013904	0.059985
	Clostridiales	Ruminococcaceae	Intestinimonas	ASV0130	18.707	1.79e-09	6.25e-09	7.899	0.0060957	0.042501	2.2288	0.090424	0.23516
	Clostridiales	Ruminococcaceae	UCG-009	ASV0131	20.144	5.01e-10	1.85e-09	1.3338	0.25126	0.49896	0.46275	0.70901	0.82389
	Erysipelotrichales	Erysipelotrichaceae	Erysipelatoclostridium	ASV0132	53.56	8.6e-20	7.2e-19	8.7251	0.0040252	0.033199	6.0414	0.00086549	0.0073036
	Enterobacteriales	Enterobacteriaceae	Escherichia-Shigella	ASV0133	15.881	2.46e-08	7.82e-08	6.1699	0.014889	0.084932	2.2186	0.091565	0.23516
	Clostridiales	Ruminococcaceae	UCG-004	ASV0134	5.3939	0.001871	0.0034787	0.085849	0.77021	0.87407	5.4809	0.0016861	0.011534
	Mollicutes	RF39	NR	ASV0135	6.8903	0.00031988	0.00064231	6.8903	0.010218	0.064116	6.8903	0.00031988	0.0032115
	Bacteroidales	Tannerellaceae	Parabacteroides	ASV0137	45.939	5.83e-18	3.95e-17	0.30056	0.58492	0.73408	19.086	1.28e-09	2.91e-08
	Clostridiales	Family XIII	AD3011 group	ASV0138	12.398	7.74e-07	2.14e-06	15.143	0.00019338	0.0026966	2.0498	0.1127	0.25485
	Saccharimonadales	Saccharimonadaceae	Candidatus Saccharimonas	ASV0139	4.4731	0.0056936	0.010064	0.30523	0.58202	0.73408	0.42207	0.73763	0.83776
	Clostridiales	Lachnospiraceae	[Clostridium] scindens	ASV0140	7.278	0.00020426	0.00042372	1.0003	0.31999	0.49896	3.9631	0.010622	0.048476
	Clostridiales	vadinBB60 group	NR	ASV0141	19.141	1.22e-09	4.36e-09	6.0911	0.015521	0.086572	6.0911	0.00081613	0.0073036
	Coriobacterales	Eggerthellaceae	Enterorhabdus	ASV0142	4.0958	0.0090269	0.015626	16.22	0.0001193	0.001893	1.3918	0.25061	0.45363
	Clostridiales	Ruminococcaceae	Negativibacillus	ASV0143	62.533	9.59e-22	9.25e-21	5.4881	0.021402	0.10533	5.4881	0.0016715	0.011534
	Clostridiales	Ruminococcaceae	Ruminococcus	ASV0144	3.0369	0.033286	0.054606	8.988	0.003532	0.031662	3.0369	0.033286	0.11604
	Clostridiales	Ruminococcaceae	NK4A214 group	ASV0145	33.901	1.17e-14	6.39e-14	5.93	0.016903	0.08922	5.93	0.00098758	0.0075116
	Mollicutes	RF39	NR	ASV0146	33.323	1.75e-14	9.14e-14	0.017112	0.89622	0.94916	0.017112	0.99693	1
	Clostridiales	Ruminococcaceae	Butyricicoccus	ASV0148	6.872	0.00032675	0.00065091	0.052404	0.81946	0.89428	0.16772	0.91789	0.96154
	Clostridiales	Family XIII	AD3011 group	ASV0150	13.959	1.6e-07	4.61e-07	8.3578	0.0048368	0.037939	2.7876	0.045317	0.14583
	Varrucomicrobiales	Akkermansiaceae	Akkermansia	ASV0151	22.916	4.71e-11	1.82e-10	0.44904	0.50454	0.67006	0.44904	0.7186	0.83119
	Bacteroidales	Bacteroidaceae	Bacteroides thetaiotaomicron	ASV0152	40.717	1.35e-16	8.25e-16	40.717	7.98e-09	3.34e-07	40.717	1.35e-16	8.45e-15
	Clostridiales	Ruminococcaceae	UCG-005	ASV0153	9.2207	2.28e-05	5.16e-05	0.1595	0.69059	0.81551	4.2027	0.00792	0.038229
	Clostridiales	vadinBB60 group	NR	ASV0154	26.231	3.26e-12	1.41e-11	0.20859	0.649	0.77942	0.26418	0.85104	0.93689
	Betaproteobacteriales	Burkholderiaceae	Oxalobacter	ASV0155	10.165	8.15e-06	1.89e-05	4.0938	0.046075	0.17523	1.9463	0.12798	0.27723
	Clostridiales	Lachnospiraceae	Roseburia	ASV0156	5.8892	0.0010365	0.0019709	0.0048958	0.94438	0.98356	2.7142	0.04963	0.15572
	Bacteroidales	Bacteroidaceae	Bacteroides	ASV0158	7.9349	9.63e-05	0.00020494	0.02181	0.88293	0.94653	0.076993	0.97227	0.99421
	Rhodospirillales	NR	NR	ASV0159	10.984	3.39e-06	8.1e-06	4.8415	0.030402	0.13874	11.3	2.43e-06	3.58e-05
	Clostridiales	Family XIII	Anaerovorax	ASV0160	14.108	1.38e-07	4.17e-07	1.1357	0.28948	0.49896	1.2116	0.31032	0.50952
	Clostridiales	Ruminococcaceae	Caproiciproducens	ASV0161	72.791	9.3e-24	9.73e-23	2.8802	0.093212	0.29615	2.8802	0.040413	0.13708
	Clostridiales	Ruminococcaceae	UCG-013	ASV0165	7.9705	9.25e-05	0.0002002	0.0064721	0.93606	0.98306	6.2114	0.00070812	0.0065829
	Lactobacillales	Lactobacillaceae	Lactobacillus reuteri	ASV0166	2.2554	0.08751	0.13475	0.97156	0.32699	0.50353	4.4421	0.0059122	0.030727
	Mollicutes	RF39	NR	ASV0167	28.212	7.1e-13	3.18e-12	3.756	0.055824	0.20155	3.756	0.0137	0.059985
	Clostridiales	Peptostreptococcaceae	Romboutsia	ASV0169	5.3106	0.0020676	0.0037881	0.35975	0.55019	0.7117	0.35975	0.78221	0.87082
	Clostridiales	Ruminococcaceae	UCG-010	ASV0170	4.9995	0.003007	0.0054299	4.9995	0.027884	0.13206	4.9995	0.003007	0.019353
	Rhodospirillales	Rhodospirillaceae	Azospirillum	ASV0171	8.2348	6.86e-05	0.00014975	8.2348	0.0051451	0.03823	8.2348	6.86e-05	0.00082005
	Clostridiales	Lachnospiraceae	Coprococcus	ASV0176	13.142	3.63e-07	1.02e-06	0.029637	0.86371	0.93044	0.2979	0.82682	0.91424
	Erysipelotrichales	Erysipelotrichaceae	NR	ASV0178	16.195	1.83e-08	5.88e-08	16.195	0.00012067	0.001893	16.195	1.83e-08	3.27e-07
	Clostridiales	Ruminococcaceae	Flavonifractor	ASV0179	6.5248	0.00049	0.0009534	0.22687	0.63503	0.77131	0.079362	0.97104	0.99421
	Clostridiales	Ruminococcaceae	Harryflintia	ASV0181	2.242	0.088968	0.13616	9.6323	0.002571	0.023901	2.242	0.088968	0.23516
	Clostridiales	Ruminococcaceae	UCG-013	ASV0182	3.6126	0.016345	0.027535	5.9124	0.017062	0.08922	3.6126	0.016345	0.065846
	Clostridiales	Lachnospiraceae	Tyzzerella	ASV0186	30.029	1.84e-13	8.54e-13	3.6108	0.060679	0.20667	2.4151	0.071847	0.20728
	Clostridiales	Ruminococcaceae	UCG-010	ASV0198	3.1739	0.028096	0.046703	0.66878	0.41569	0.58731	0.66878	0.57344	0.69356
