# Supplementary material for: Supplier-origin mouse microbiomes significantly influence locomotor and anxiety-related behavior, body morphology, and metabolism
Source: Commun Biol. 2021 Jun 10;4:716. doi: 10.1038/s42003-021-02249-0 (PMC8192786; doi:10.1038/s42003-021-02249-0)
Supplement: Supplementary file 5 — Supplementary Data 2 [file 42003_2021_2249_MOESM5_ESM.xlsx]

## Sheet: Open field
mouse_name	Sex	group	week	datetime	interval	whole_arena_resting_time_series	whole_arena_average_speed_series	periphery_distance_travelled_series	periphery_resting_time_series	distance_travelled	number_of_rears	whole_arena_resting_time	whole_arena_permanence	whole_arena_average_speed	periphery_distance_travelled	periphery_resting_time	periphery_permanence_time	periphery_average_speed	center_distance_travelled	center_resting_time	center_permanence_time	center_average_speed	latency_to_center_entry	number_of_center_entries	distance_travelled_total	number_of_rears_total	percentage_center_time	periphery_permanence_time_series	periphery_average_speed_series	center_distance_travelled_series	center_resting_time_series	center_permanence_time_series	center_average_speed_series	number_of_center_entries_series	equipment_model	central_zone_surface_area	light_intensity_in_the_centre_of_the_arena	number_of_animals_per_cage	color_of_arena	height_of_the_wall	distance_from_light_source	periphery_zone	type_of_analysis	arena_size	software_version	arena_material
900340-1013	F	1	8	2018-07-09 09:27:11	0	0.3	13.62	263.7	0	1176.91	70	10.3	1194.8	4.995	716.32	0	103	7.2025	2299.09	10.3	1091.8	2.7875	-999	92	3015.41	233	91.3793	27.1	9.73	913.21	0.3	272.9	3.89	40	Opto-Varimex 4	40	150-200	1	Transparent	20	62	8	Wide beam break	44.5x44.5	5.05	Clear Plastic / Plexiglass
900340-102	F	1	8	2018-07-09 09:27:29	0	0.1	11.62	277.86	0.1	984.64	76	9.2	1200	4.065	613.05	3	138.2	5.6875	1746.96	6.2	1061.8	2.4425	-999	93	2360.01	299	88.4833	34.2	8.15	706.78	0	265.8	3.47	41	Opto-Varimex 4	40	150-200	1	Transparent	20	62	8	Wide beam break	44.5x44.5	5.05	Clear Plastic / Plexiglass
900340-1020	F	1	8	2018-09-11 10:14:24	0	0.1	8.5	162.01	0.1	1023.29	50	17.9	1200	3.72875	593.87	0.1	126.9	4.94	2230.72	17.8	1073.1	2.5175	-999	72	2824.59	189	89.425	33.2	5.02	861.28	0	266.8	3.48	18	Opto-Varimex 4	40	150-200	1	Transparent	20	62	8	Wide beam break	44.5x44.5	5.05	Clear Plastic / Plexiglass
900340-1022	F	1	8	2018-09-11 10:14:30	0	0.1	9.72	238.86	0.1	925.71	59	36.6	1200	3.815	524.08	0.1	101.5	5.52	1893.21	36.5	1098.5	2.11	-999	63	2417.29	161	91.5417	38.5	6.62	686.85	0	261.5	3.1	33	Opto-Varimex 4	40	150-200	1	Transparent	20	62	8	Wide beam break	44.5x44.5	5.05	Clear Plastic / Plexiglass
900340-1024	F	1	8	2018-09-11 10:14:42	0	0.1	9.45	79.7	0.1	1090.07	59	10.4	1199.9	4.27625	383.94	0.1	72	5.835	2620.07	10.3	1127.9	2.7175	-999	63	3004.01	192	93.9995	14.2	5.65	1010.37	0	285.8	3.8	10	Opto-Varimex 4	40	150-200	1	Transparent	20	62	8	Wide beam break	44.5x44.5	5.05	Clear Plastic / Plexiglass
900340-1026	F	1	8	2018-09-11 10:14:46	0	0.1	8.99	111.42	0.1	737.58	51	36.7	1200	3.9425	418.54	0.1	76.5	5.7275	1677.83	36.6	1123.5	2.1575	-999	73	2096.37	206	93.625	18.6	6.16	626.16	0	281.4	2.83	20	Opto-Varimex 4	40	150-200	1	Transparent	20	62	8	Wide beam break	44.5x44.5	5.05	Clear Plastic / Plexiglass
900340-1035	F	1	8	2018-08-06 10:50:27	0	0.1	9.37	96.66	0	864.21	66	19.1	1200	3.78	335.83	0	77.8	5.1425	2149.44	19.1	1122.2	2.4175	-999	56	2485.27	214	93.5167	17.4	6.16	767.55	0.1	282.6	3.21	16	Opto-Varimex 4	40	150-200	1	Transparent	20	62	8	Wide beam break	44.5x44.5	5.05	Clear Plastic / Plexiglass
900340-1037	F	1	8	2018-08-06 10:50:12	0	0.1	9.68	250.09	0	989.54	64	16.1	1199.8	3.845	687.75	0	138.9	5.3025	1988.48	16.1	1060.9	2.3875	-999	108	2676.23	233	88.4231	40.2	6.33	739.45	0.1	259.8	3.35	38	Opto-Varimex 4	40	150-200	1	Transparent	20	62	8	Wide beam break	44.5x44.5	5.05	Clear Plastic / Plexiglass
900340-1013	F	1	8	2018-07-09 09:27:11	1	0	8.91	178.17	0	704.32	72	10.3	1194.8	4.995	716.32	0	103	7.2025	2299.09	10.3	1091.8	2.7875	-999	92	3015.41	233	91.3793	29.6	6.43	526.15	0	270.4	2.48	15	Opto-Varimex 4	40	150-200	1	Transparent	20	62	8	Wide beam break	44.5x44.5	5.05	Clear Plastic / Plexiglass
900340-102	F	1	8	2018-07-09 09:27:29	1	0	7.72	143.42	0	578.09	89	9.2	1200	4.065	613.05	3	138.2	5.6875	1746.96	6.2	1061.8	2.4425	-999	93	2360.01	299	88.4833	30.5	5.33	434.67	0	269.5	2.39	24	Opto-Varimex 4	40	150-200	1	Transparent	20	62	8	Wide beam break	44.5x44.5	5.05	Clear Plastic / Plexiglass
900340-1020	F	1	8	2018-09-11 10:14:24	1	1.3	7.53	147.93	0	713	48	17.9	1200	3.72875	593.87	0.1	126.9	4.94	2230.72	17.8	1073.1	2.5175	-999	72	2824.59	189	89.425	30.9	4.9	565.07	1.3	269.1	2.63	18	Opto-Varimex 4	40	150-200	1	Transparent	20	62	8	Wide beam break	44.5x44.5	5.05	Clear Plastic / Plexiglass
900340-1022	F	1	8	2018-09-11 10:14:30	1	11.3	6.59	130.96	0	567.07	39	36.6	1200	3.815	524.08	0.1	101.5	5.52	1893.21	36.5	1098.5	2.11	-999	63	2417.29	161	91.5417	31.1	4.8	436.11	11.3	268.9	1.79	11	Opto-Varimex 4	40	150-200	1	Transparent	20	62	8	Wide beam break	44.5x44.5	5.05	Clear Plastic / Plexiglass
900340-1024	F	1	8	2018-09-11 10:14:42	1	0	8.93	94.29	0	662.78	52	10.4	1199.9	4.27625	383.94	0.1	72	5.835	2620.07	10.3	1127.9	2.7175	-999	63	3004.01	192	93.9995	14.3	6.59	568.49	0	285.7	2.34	19	Opto-Varimex 4	40	150-200	1	Transparent	20	62	8	Wide beam break	44.5x44.5	5.05	Clear Plastic / Plexiglass
900340-1026	F	1	8	2018-09-11 10:14:46	1	1.2	7.73	113.01	0	519.27	67	36.7	1200	3.9425	418.54	0.1	76.5	5.7275	1677.83	36.6	1123.5	2.1575	-999	73	2096.37	206	93.625	22.8	5.65	406.26	1.2	277.2	2.08	22	Opto-Varimex 4	40	150-200	1	Transparent	20	62	8	Wide beam break	44.5x44.5	5.05	Clear Plastic / Plexiglass
900340-1035	F	1	8	2018-08-06 10:50:27	1	0	7.01	88.9	0	622.14	50	19.1	1200	3.78	335.83	0	77.8	5.1425	2149.44	19.1	1122.2	2.4175	-999	56	2485.27	214	93.5167	20.4	4.78	533.24	0	279.6	2.23	13	Opto-Varimex 4	40	150-200	1	Transparent	20	62	8	Wide beam break	44.5x44.5	5.05	Clear Plastic / Plexiglass
900340-1037	F	1	8	2018-08-06 10:50:12	1	0	7.36	188.9	0	711.5	72	16.1	1199.8	3.845	687.75	0	138.9	5.3025	1988.48	16.1	1060.9	2.3875	-999	108	2676.23	233	88.4231	38.9	5.05	522.6	0	261.1	2.31	34	Opto-Varimex 4	40	150-200	1	Transparent	20	62	8	Wide beam break	44.5x44.5	5.05	Clear Plastic / Plexiglass
900340-1013	F	1	8	2018-07-09 09:27:11	2	0	9.95	155.12	0	668.38	51	10.3	1194.8	4.995	716.32	0	103	7.2025	2299.09	10.3	1091.8	2.7875	-999	92	3015.41	233	91.3793	22.8	7.53	513.26	0	272	2.42	19	Opto-Varimex 4	40	150-200	1	Transparent	20	62	8	Wide beam break	44.5x44.5	5.05	Clear Plastic / Plexiglass
900340-102	F	1	8	2018-07-09 09:27:29	2	2.9	6.61	135	2.9	479.07	76	9.2	1200	4.065	613.05	3	138.2	5.6875	1746.96	6.2	1061.8	2.4425	-999	93	2360.01	299	88.4833	59.7	4.29	344.07	0	240.3	2.32	20	Opto-Varimex 4	40	150-200	1	Transparent	20	62	8	Wide beam break	44.5x44.5	5.05	Clear Plastic / Plexiglass
900340-1020	F	1	8	2018-09-11 10:14:24	2	16.5	6.84	114.69	0	562.52	38	17.9	1200	3.72875	593.87	0.1	126.9	4.94	2230.72	17.8	1073.1	2.5175	-999	72	2824.59	189	89.425	26.2	4.66	447.83	16.5	273.8	2.18	15	Opto-Varimex 4	40	150-200	1	Transparent	20	62	8	Wide beam break	44.5x44.5	5.05	Clear Plastic / Plexiglass
900340-1022	F	1	8	2018-09-11 10:14:30	2	15.4	8.26	71.53	0	451.06	32	36.6	1200	3.815	524.08	0.1	101.5	5.52	1893.21	36.5	1098.5	2.11	-999	63	2417.29	161	91.5417	10.9	6.56	379.53	15.4	289.1	1.7	8	Opto-Varimex 4	40	150-200	1	Transparent	20	62	8	Wide beam break	44.5x44.5	5.05	Clear Plastic / Plexiglass
900340-1024	F	1	8	2018-09-11 10:14:42	2	8	8.78	66.2	0	637.42	38	10.4	1199.9	4.27625	383.94	0.1	72	5.835	2620.07	10.3	1127.9	2.7175	-999	63	3004.01	192	93.9995	10.3	6.43	571.22	8	289.7	2.35	12	Opto-Varimex 4	40	150-200	1	Transparent	20	62	8	Wide beam break	44.5x44.5	5.05	Clear Plastic / Plexiglass
900340-1026	F	1	8	2018-09-11 10:14:46	2	4.3	7.7	134.76	0	506.62	48	36.7	1200	3.9425	418.54	0.1	76.5	5.7275	1677.83	36.6	1123.5	2.1575	-999	73	2096.37	206	93.625	24	5.61	371.86	4.3	276	2.09	23	Opto-Varimex 4	40	150-200	1	Transparent	20	62	8	Wide beam break	44.5x44.5	5.05	Clear Plastic / Plexiglass
900340-1035	F	1	8	2018-08-06 10:50:27	2	0	7.45	63.45	0	596.17	48	19.1	1200	3.78	335.83	0	77.8	5.1425	2149.44	19.1	1122.2	2.4175	-999	56	2485.27	214	93.5167	16.2	5.29	532.72	0	283.8	2.16	11	Opto-Varimex 4	40	150-200	1	Transparent	20	62	8	Wide beam break	44.5x44.5	5.05	Clear Plastic / Plexiglass
900340-1037	F	1	8	2018-08-06 10:50:12	2	6.1	6.91	114.69	0	510.14	49	16.1	1199.8	3.845	687.75	0	138.9	5.3025	1988.48	16.1	1060.9	2.3875	-999	108	2676.23	233	88.4231	28.7	5.14	395.45	6.1	271.3	1.77	16	Opto-Varimex 4	40	150-200	1	Transparent	20	62	8	Wide beam break	44.5x44.5	5.05	Clear Plastic / Plexiglass
900340-1013	F	1	8	2018-07-09 09:27:11	3	10	7.48	119.33	0	465.8	40	10.3	1194.8	4.995	716.32	0	103	7.2025	2299.09	10.3	1091.8	2.7875	-999	92	3015.41	233	91.3793	23.5	5.12	346.47	10	276.5	2.36	18	Opto-Varimex 4	40	150-200	1	Transparent	20	62	8	Wide beam break	44.5x44.5	5.05	Clear Plastic / Plexiglass
900340-102	F	1	8	2018-07-09 09:27:29	3	6.2	6.57	56.77	0	318.21	58	9.2	1200	4.065	613.05	3	138.2	5.6875	1746.96	6.2	1061.8	2.4425	-999	93	2360.01	299	88.4833	13.8	4.98	261.44	6.2	286.2	1.59	8	Opto-Varimex 4	40	150-200	1	Transparent	20	62	8	Wide beam break	44.5x44.5	5.05	Clear Plastic / Plexiglass
900340-1020	F	1	8	2018-09-11 10:14:24	3	0	6.96	169.24	0	525.78	53	17.9	1200	3.72875	593.87	0.1	126.9	4.94	2230.72	17.8	1073.1	2.5175	-999	72	2824.59	189	89.425	36.6	5.18	356.54	0	263.4	1.78	21	Opto-Varimex 4	40	150-200	1	Transparent	20	62	8	Wide beam break	44.5x44.5	5.05	Clear Plastic / Plexiglass
900340-1022	F	1	8	2018-09-11 10:14:30	3	9.8	5.95	82.73	0	473.45	31	36.6	1200	3.815	524.08	0.1	101.5	5.52	1893.21	36.5	1098.5	2.11	-999	63	2417.29	161	91.5417	21	4.1	390.72	9.8	279	1.85	11	Opto-Varimex 4	40	150-200	1	Transparent	20	62	8	Wide beam break	44.5x44.5	5.05	Clear Plastic / Plexiglass
900340-1024	F	1	8	2018-09-11 10:14:42	3	2.3	7.05	143.75	0	613.74	43	10.4	1199.9	4.27625	383.94	0.1	72	5.835	2620.07	10.3	1127.9	2.7175	-999	63	3004.01	192	93.9995	33.2	4.67	469.99	2.3	266.7	2.38	22	Opto-Varimex 4	40	150-200	1	Transparent	20	62	8	Wide beam break	44.5x44.5	5.05	Clear Plastic / Plexiglass
900340-1026	F	1	8	2018-09-11 10:14:46	3	31.1	7.12	59.35	0	332.9	40	36.7	1200	3.9425	418.54	0.1	76.5	5.7275	1677.83	36.6	1123.5	2.1575	-999	73	2096.37	206	93.625	11.1	5.49	273.55	31.1	288.9	1.63	8	Opto-Varimex 4	40	150-200	1	Transparent	20	62	8	Wide beam break	44.5x44.5	5.05	Clear Plastic / Plexiglass
900340-1035	F	1	8	2018-08-06 10:50:27	3	19	6.41	86.82	0	402.75	50	19.1	1200	3.78	335.83	0	77.8	5.1425	2149.44	19.1	1122.2	2.4175	-999	56	2485.27	214	93.5167	23.8	4.34	315.93	19	276.2	2.07	16	Opto-Varimex 4	40	150-200	1	Transparent	20	62	8	Wide beam break	44.5x44.5	5.05	Clear Plastic / Plexiglass
900340-1037	F	1	8	2018-08-06 10:50:12	3	9.9	6.81	134.07	0	465.05	48	16.1	1199.8	3.845	687.75	0	138.9	5.3025	1988.48	16.1	1060.9	2.3875	-999	108	2676.23	233	88.4231	31.1	4.69	330.98	9.9	268.7	2.12	20	Opto-Varimex 4	40	150-200	1	Transparent	20	62	8	Wide beam break	44.5x44.5	5.05	Clear Plastic / Plexiglass
900340-101	M	1	8	2018-07-09 08:40:14	0	0.1	10.15	267.99	0	1048.25	88	6.5	1200	4.29125	842.95	0	151.5	5.84	2289.49	6.5	1048.5	2.7425	-999	105	3132.44	370	87.375	40.2	6.67	780.26	0.1	259.8	3.48	33	Opto-Varimex 4	40	150-200	1	Transparent	20	62	8	Wide beam break	44.5x44.5	5.05	Clear Plastic / Plexiglass
900340-1011	M	1	8	2018-07-09 08:40:09	0	1.4	8.27	106.57	0	960.23	77	7.2	1200	3.93	595.89	0	121.2	5.1775	2319.26	7.2	1078.8	2.6825	-999	93	2915.15	297	89.9	22.4	4.84	853.66	1.4	277.6	3.43	31	Opto-Varimex 4	40	150-200	1	Transparent	20	62	8	Wide beam break	44.5x44.5	5.05	Clear Plastic / Plexiglass
900340-1019	M	1	8	2018-09-11 09:37:01	0	0.6	10.12	250.37	0.1	1184.26	74	21.7	1200	4.68875	645.21	0.1	101.6	6.415	2552.79	21.6	1098.4	2.9625	-999	74	3198	202	91.5333	41.2	6.09	933.89	0.5	258.8	4.03	28	Opto-Varimex 4	40	150-200	1	Transparent	20	62	8	Wide beam break	44.5x44.5	5.05	Clear Plastic / Plexiglass
900340-1021	M	1	8	2018-09-11 09:37:09	0	0.1	11.11	209.9	0.1	1124.48	53	33.7	1200	4.11125	615.36	0.1	129.6	5.485	2421.6	33.6	1070.4	2.7375	-999	81	3036.96	199	89.2	29	7.44	914.58	0	271	3.67	27	Opto-Varimex 4	40	150-200	1	Transparent	20	62	8	Wide beam break	44.5x44.5	5.05	Clear Plastic / Plexiglass
900340-1023	M	1	8	2018-09-11 09:37:30	0	0.1	10.62	194.48	0.1	909.01	78	10.5	1200	4.97625	509.26	0.1	71.6	7.52	1857.77	10.4	1128.4	2.4325	-999	62	2367.03	225	94.0333	27.6	7.28	714.53	0	272.4	3.34	24	Opto-Varimex 4	40	150-200	1	Transparent	20	62	8	Wide beam break	44.5x44.5	5.05	Clear Plastic / Plexiglass
900340-1025	M	1	8	2018-09-11 09:37:37	0	0.3	12.25	126.73	0.1	876.88	66	21.3	1199.8	4.33125	413.86	0.1	69.6	6.5725	1843.71	21.2	1130.2	2.09	-999	60	2257.57	167	94.199	13.9	9.18	750.15	0.2	286.1	3.07	19	Opto-Varimex 4	40	150-200	1	Transparent	20	62	8	Wide beam break	44.5x44.5	5.05	Clear Plastic / Plexiglass
900340-1057	M	1	8	2018-08-06 10:20:11	0	0.3	10.65	239.8	0	995.82	93	3.2	1200	3.78625	712.76	0	156.5	5.025	2264.17	3.2	1043.5	2.5475	-999	104	2976.93	279	86.9583	36	7.45	756.02	0.3	264	3.2	32	Opto-Varimex 4	40	150-200	1	Transparent	20	62	8	Wide beam break	44.5x44.5	5.05	Clear Plastic / Plexiglass
900340-1059	M	1	8	2018-08-06 10:20:18	0	0.1	11.83	250.86	0	1127.89	76	9.2	1200	4.125	712.73	0	124.5	5.835	2226.34	9.2	1075.5	2.415	-999	96	2939.07	238	89.625	30.8	8.2	877.03	0.1	269.2	3.63	32	Opto-Varimex 4	40	150-200	1	Transparent	20	62	8	Wide beam break	44.5x44.5	5.05	Clear Plastic / Plexiglass
900340-101	M	1	8	2018-07-09 08:40:14	1	2.8	8.83	224.04	0	728.22	86	6.5	1200	4.29125	842.95	0	151.5	5.84	2289.49	6.5	1048.5	2.7425	-999	105	3132.44	370	87.375	38.9	6.21	504.18	2.8	261.1	2.62	24	Opto-Varimex 4	40	150-200	1	Transparent	20	62	8	Wide beam break	44.5x44.5	5.05	Clear Plastic / Plexiglass
900340-1011	M	1	8	2018-07-09 08:40:09	1	1.6	8.74	152.2	0	715.29	77	7.2	1200	3.93	595.89	0	121.2	5.1775	2319.26	7.2	1078.8	2.6825	-999	93	2915.15	297	89.9	27.1	6.14	563.09	1.6	272.9	2.6	18	Opto-Varimex 4	40	150-200	1	Transparent	20	62	8	Wide beam break	44.5x44.5	5.05	Clear Plastic / Plexiglass
900340-1019	M	1	8	2018-09-11 09:37:01	1	11.1	9.57	182.09	0	685.52	49	21.7	1200	4.68875	645.21	0.1	101.6	6.415	2552.79	21.6	1098.4	2.9625	-999	74	3198	202	91.5333	27.2	6.69	503.43	11.1	272.8	2.88	17	Opto-Varimex 4	40	150-200	1	Transparent	20	62	8	Wide beam break	44.5x44.5	5.05	Clear Plastic / Plexiglass
900340-1021	M	1	8	2018-09-11 09:37:09	1	3.9	9.18	123.11	0	858.85	48	33.7	1200	4.11125	615.36	0.1	129.6	5.485	2421.6	33.6	1070.4	2.7375	-999	81	3036.96	199	89.2	22.1	6.13	735.74	3.9	277.9	3.05	22	Opto-Varimex 4	40	150-200	1	Transparent	20	62	8	Wide beam break	44.5x44.5	5.05	Clear Plastic / Plexiglass
900340-1023	M	1	8	2018-09-11 09:37:30	1	1	10.02	117.44	0	603.05	58	10.5	1200	4.97625	509.26	0.1	71.6	7.52	1857.77	10.4	1128.4	2.4325	-999	62	2367.03	225	94.0333	17.1	7.63	485.61	1	282.9	2.39	13	Opto-Varimex 4	40	150-200	1	Transparent	20	62	8	Wide beam break	44.5x44.5	5.05	Clear Plastic / Plexiglass
900340-1025	M	1	8	2018-09-11 09:37:37	1	2.4	9.12	160.05	0	659.56	42	21.3	1199.8	4.33125	413.86	0.1	69.6	6.5725	1843.71	21.2	1130.2	2.09	-999	60	2257.57	167	94.199	25.1	6.78	499.51	2.4	274.9	2.34	23	Opto-Varimex 4	40	150-200	1	Transparent	20	62	8	Wide beam break	44.5x44.5	5.05	Clear Plastic / Plexiglass
900340-1057	M	1	8	2018-08-06 10:20:11	1	0.7	7.51	200.82	0	707.92	64	3.2	1200	3.78625	712.76	0	156.5	5.025	2264.17	3.2	1043.5	2.5475	-999	104	2976.93	279	86.9583	42.3	5.16	507.1	0.7	257.7	2.35	30	Opto-Varimex 4	40	150-200	1	Transparent	20	62	8	Wide beam break	44.5x44.5	5.05	Clear Plastic / Plexiglass
900340-1059	M	1	8	2018-08-06 10:20:18	1	0.4	7.74	212.71	0	738.87	50	9.2	1200	4.125	712.73	0	124.5	5.835	2226.34	9.2	1075.5	2.415	-999	96	2939.07	238	89.625	44.1	5.24	526.16	0.4	255.9	2.5	26	Opto-Varimex 4	40	150-200	1	Transparent	20	62	8	Wide beam break	44.5x44.5	5.05	Clear Plastic / Plexiglass
900340-101	M	1	8	2018-07-09 08:40:14	2	2.6	7.73	181.35	0	680.3	97	6.5	1200	4.29125	842.95	0	151.5	5.84	2289.49	6.5	1048.5	2.7425	-999	105	3132.44	370	87.375	34.9	5.48	498.95	2.6	265.1	2.25	25	Opto-Varimex 4	40	150-200	1	Transparent	20	62	8	Wide beam break	44.5x44.5	5.05	Clear Plastic / Plexiglass
900340-1011	M	1	8	2018-07-09 08:40:09	2	0	8.17	215.72	0	741.41	79	7.2	1200	3.93	595.89	0	121.2	5.1775	2319.26	7.2	1078.8	2.6825	-999	93	2915.15	297	89.9	38.5	5.6	525.69	0	261.5	2.57	21	Opto-Varimex 4	40	150-200	1	Transparent	20	62	8	Wide beam break	44.5x44.5	5.05	Clear Plastic / Plexiglass
900340-1019	M	1	8	2018-09-11 09:37:01	2	2.6	8.89	121.31	0	775.9	42	21.7	1200	4.68875	645.21	0.1	101.6	6.415	2552.79	21.6	1098.4	2.9625	-999	74	3198	202	91.5333	19.4	6.25	654.59	2.6	280.6	2.64	18	Opto-Varimex 4	40	150-200	1	Transparent	20	62	8	Wide beam break	44.5x44.5	5.05	Clear Plastic / Plexiglass
900340-1021	M	1	8	2018-09-11 09:37:09	2	13.2	7.57	143.94	0	579.45	43	33.7	1200	4.11125	615.36	0.1	129.6	5.485	2421.6	33.6	1070.4	2.7375	-999	81	3036.96	199	89.2	32.2	5.16	435.51	13.2	267.8	2.41	17	Opto-Varimex 4	40	150-200	1	Transparent	20	62	8	Wide beam break	44.5x44.5	5.05	Clear Plastic / Plexiglass
900340-1023	M	1	8	2018-09-11 09:37:30	2	6.8	10.31	69.52	0	376.19	36	10.5	1200	4.97625	509.26	0.1	71.6	7.52	1857.77	10.4	1128.4	2.4325	-999	62	2367.03	225	94.0333	8.7	7.99	306.67	6.8	291.3	2.32	9	Opto-Varimex 4	40	150-200	1	Transparent	20	62	8	Wide beam break	44.5x44.5	5.05	Clear Plastic / Plexiglass
900340-1025	M	1	8	2018-09-11 09:37:37	2	8.2	4.97	67.64	0	345.22	40	21.3	1199.8	4.33125	413.86	0.1	69.6	6.5725	1843.71	21.2	1130.2	2.09	-999	60	2257.57	167	94.199	21.5	3.42	277.58	8.2	278.5	1.55	8	Opto-Varimex 4	40	150-200	1	Transparent	20	62	8	Wide beam break	44.5x44.5	5.05	Clear Plastic / Plexiglass
900340-1057	M	1	8	2018-08-06 10:20:11	2	0	6.91	175.74	0	736.58	63	3.2	1200	3.78625	712.76	0	156.5	5.025	2264.17	3.2	1043.5	2.5475	-999	104	2976.93	279	86.9583	46	4.1	560.84	0	254	2.81	22	Opto-Varimex 4	40	150-200	1	Transparent	20	62	8	Wide beam break	44.5x44.5	5.05	Clear Plastic / Plexiglass
900340-1059	M	1	8	2018-08-06 10:20:18	2	0	7.46	184.01	0	663.32	64	9.2	1200	4.125	712.73	0	124.5	5.835	2226.34	9.2	1075.5	2.415	-999	96	2939.07	238	89.625	35	5.38	479.31	0	265	2.08	30	Opto-Varimex 4	40	150-200	1	Transparent	20	62	8	Wide beam break	44.5x44.5	5.05	Clear Plastic / Plexiglass
900340-101	M	1	8	2018-07-09 08:40:14	3	1	7.62	169.57	0	675.67	99	6.5	1200	4.29125	842.95	0	151.5	5.84	2289.49	6.5	1048.5	2.7425	-999	105	3132.44	370	87.375	37.5	5	506.1	1	262.5	2.62	23	Opto-Varimex 4	40	150-200	1	Transparent	20	62	8	Wide beam break	44.5x44.5	5.05	Clear Plastic / Plexiglass
900340-1011	M	1	8	2018-07-09 08:40:09	3	4.2	6.26	121.4	0	498.22	64	7.2	1200	3.93	595.89	0	121.2	5.1775	2319.26	7.2	1078.8	2.6825	-999	93	2915.15	297	89.9	33.2	4.13	376.82	4.2	266.8	2.13	23	Opto-Varimex 4	40	150-200	1	Transparent	20	62	8	Wide beam break	44.5x44.5	5.05	Clear Plastic / Plexiglass
900340-1019	M	1	8	2018-09-11 09:37:01	3	7.4	8.93	91.44	0	552.32	37	21.7	1200	4.68875	645.21	0.1	101.6	6.415	2552.79	21.6	1098.4	2.9625	-999	74	3198	202	91.5333	13.8	6.63	460.88	7.4	286.2	2.3	11	Opto-Varimex 4	40	150-200	1	Transparent	20	62	8	Wide beam break	44.5x44.5	5.05	Clear Plastic / Plexiglass
900340-1021	M	1	8	2018-09-11 09:37:09	3	16.5	5.03	138.41	0	474.18	55	33.7	1200	4.11125	615.36	0.1	129.6	5.485	2421.6	33.6	1070.4	2.7375	-999	81	3036.96	199	89.2	46.3	3.21	335.77	16.5	253.7	1.82	15	Opto-Varimex 4	40	150-200	1	Transparent	20	62	8	Wide beam break	44.5x44.5	5.05	Clear Plastic / Plexiglass
900340-1023	M	1	8	2018-09-11 09:37:30	3	2.6	8.86	127.82	0	478.78	53	10.5	1200	4.97625	509.26	0.1	71.6	7.52	1857.77	10.4	1128.4	2.4325	-999	62	2367.03	225	94.0333	18.2	7.18	350.96	2.6	281.8	1.68	16	Opto-Varimex 4	40	150-200	1	Transparent	20	62	8	Wide beam break	44.5x44.5	5.05	Clear Plastic / Plexiglass
900340-1025	M	1	8	2018-09-11 09:37:37	3	10.4	8.31	59.44	0	375.91	19	21.3	1199.8	4.33125	413.86	0.1	69.6	6.5725	1843.71	21.2	1130.2	2.09	-999	60	2257.57	167	94.199	9.1	6.91	316.47	10.4	290.7	1.4	10	Opto-Varimex 4	40	150-200	1	Transparent	20	62	8	Wide beam break	44.5x44.5	5.05	Clear Plastic / Plexiglass
900340-1057	M	1	8	2018-08-06 10:20:11	3	2.2	5.22	96.4	0	536.61	59	3.2	1200	3.78625	712.76	0	156.5	5.025	2264.17	3.2	1043.5	2.5475	-999	104	2976.93	279	86.9583	32.2	3.39	440.21	2.2	267.8	1.83	20	Opto-Varimex 4	40	150-200	1	Transparent	20	62	8	Wide beam break	44.5x44.5	5.05	Clear Plastic / Plexiglass
900340-1059	M	1	8	2018-08-06 10:20:18	3	8.7	5.97	65.15	0	408.99	48	9.2	1200	4.125	712.73	0	124.5	5.835	2226.34	9.2	1075.5	2.415	-999	96	2939.07	238	89.625	14.6	4.52	343.84	8.7	285.4	1.45	8	Opto-Varimex 4	40	150-200	1	Transparent	20	62	8	Wide beam break	44.5x44.5	5.05	Clear Plastic / Plexiglass
900340-20023	F	2	8	2018-09-11 10:14:58	0	0.1	8.98	111.66	0.1	715.91	55	5.9	1199.9	3.61125	439.06	0.1	99	5.06	1864.64	5.8	1100.9	2.1625	-999	69	2303.7	171	91.7493	18.7	6.24	604.25	0	281.3	2.74	15	Opto-Varimex 4	40	150-200	1	Transparent	20	62	8	Wide beam break	44.5x44.5	5.05	Clear Plastic / Plexiglass
900340-202	F	2	8	2018-07-09 09:28:04	0	0.1	9.26	218.9	0.1	916.81	90	19.1	1199.9	3.66625	620.58	0.1	142.4	5.1775	1794.72	19	1057.5	2.155	-999	82	2415.3	240	88.1323	36.6	6.15	697.91	0	263.4	3.11	36	Opto-Varimex 4	40	150-200	1	Transparent	20	62	8	Wide beam break	44.5x44.5	5.05	Clear Plastic / Plexiglass
900340-2025	F	2	8	2018-08-06 10:51:28	0	0.1	10.42	125.82	0	895.71	67	11	1200	3.97	700.83	0	156	5.4525	1925.41	11	1044	2.4875	-999	100	2626.24	249	87	17.5	7.19	769.89	0.1	282.5	3.23	28	Opto-Varimex 4	40	150-200	1	Transparent	20	62	8	Wide beam break	44.5x44.5	5.05	Clear Plastic / Plexiglass
900340-2026	F	2	8	2018-08-06 10:51:20	0	0.1	10.28	127.36	0	802.84	51	0.4	1200	4.05625	452.86	0	90.2	5.945	1966.02	0.4	1109.8	2.1675	-999	91	2418.88	170	92.4833	18.4	7.45	675.48	0.1	281.6	2.83	22	Opto-Varimex 4	40	150-200	1	Transparent	20	62	8	Wide beam break	44.5x44.5	5.05	Clear Plastic / Plexiglass
900340-2030	F	2	8	2018-09-11 10:15:02	0	3.7	11.52	170.46	0.1	968.72	60	11.1	1199.9	5.22875	719.92	0.1	99.6	7.595	2566.02	11	1100.3	2.8625	-999	117	3285.94	241	91.6993	21	8.16	798.26	3.6	279	3.36	29	Opto-Varimex 4	40	150-200	1	Transparent	20	62	8	Wide beam break	44.5x44.5	5.05	Clear Plastic / Plexiglass
900340-2036	F	2	8	2018-09-18 13:39:14	0	0.1	11.79	78.51	0	821.49	55	11.6	1200	5.38625	231.99	0	28.3	8.4725	2134.82	11.6	1171.7	2.3	-999	35	2366.81	211	97.6417	8.8	8.92	742.98	0.1	291.2	2.87	13	Opto-Varimex 4	40	150-200	1	Transparent	20	62	8	Wide beam break	44.5x44.5	5.05	Clear Plastic / Plexiglass
900340-2038	F	2	8	2018-09-18 13:39:22	0	0.1	13.52	138.81	0	1070.24	47	4.2	1197.9	4.94125	445.8	0	63.1	7.235	2359.87	4.2	1134.8	2.6475	-999	60	2805.67	204	94.7324	14.1	9.84	931.43	0.1	285.9	3.68	23	Opto-Varimex 4	40	150-200	1	Transparent	20	62	8	Wide beam break	44.5x44.5	5.05	Clear Plastic / Plexiglass
900340-207	F	2	8	2018-07-09 09:28:11	0	0.1	10.97	100.88	0	861.29	77	7.2	1200	4.22625	426.78	0	86.1	6.045	2040.11	7.2	1113.9	2.4075	-999	86	2466.89	233	92.825	14.2	7.76	760.41	0.1	285.8	3.21	26	Opto-Varimex 4	40	150-200	1	Transparent	20	62	8	Wide beam break	44.5x44.5	5.05	Clear Plastic / Plexiglass
900340-20023	F	2	8	2018-09-11 10:14:58	1	2.6	6.21	91.58	0	486.85	34	5.9	1199.9	3.61125	439.06	0.1	99	5.06	1864.64	5.8	1100.9	2.1625	-999	69	2303.7	171	91.7493	22.1	4.42	395.27	2.6	277.9	1.79	18	Opto-Varimex 4	40	150-200	1	Transparent	20	62	8	Wide beam break	44.5x44.5	5.05	Clear Plastic / Plexiglass
900340-202	F	2	8	2018-07-09 09:28:04	1	3.4	7.47	146.21	0	576.31	49	19.1	1199.9	3.66625	620.58	0.1	142.4	5.1775	1794.72	19	1057.5	2.155	-999	82	2415.3	240	88.1323	27.7	5.65	430.1	3.4	272.3	1.82	15	Opto-Varimex 4	40	150-200	1	Transparent	20	62	8	Wide beam break	44.5x44.5	5.05	Clear Plastic / Plexiglass
900340-2025	F	2	8	2018-08-06 10:51:28	1	2	8.4	189.13	0	640.7	70	11	1200	3.97	700.83	0	156	5.4525	1925.41	11	1044	2.4875	-999	100	2626.24	249	87	35.6	5.8	451.57	2	264.4	2.6	25	Opto-Varimex 4	40	150-200	1	Transparent	20	62	8	Wide beam break	44.5x44.5	5.05	Clear Plastic / Plexiglass
900340-2026	F	2	8	2018-08-06 10:51:20	1	0	7.76	101.41	0	612.5	43	0.4	1200	4.05625	452.86	0	90.2	5.945	1966.02	0.4	1109.8	2.1675	-999	91	2418.88	170	92.4833	20.8	5.45	511.09	0	279.2	2.31	22	Opto-Varimex 4	40	150-200	1	Transparent	20	62	8	Wide beam break	44.5x44.5	5.05	Clear Plastic / Plexiglass
900340-2030	F	2	8	2018-09-11 10:15:02	1	2.5	9.37	238.99	0	894.74	59	11.1	1199.9	5.22875	719.92	0.1	99.6	7.595	2566.02	11	1100.3	2.8625	-999	117	3285.94	241	91.6993	37.9	6.48	655.75	2.5	262.1	2.89	36	Opto-Varimex 4	40	150-200	1	Transparent	20	62	8	Wide beam break	44.5x44.5	5.05	Clear Plastic / Plexiglass
900340-2036	F	2	8	2018-09-18 13:39:14	1	0	9.29	70.02	0	652.51	63	11.6	1200	5.38625	231.99	0	28.3	8.4725	2134.82	11.6	1171.7	2.3	-999	35	2366.81	211	97.6417	10.3	6.8	582.49	0	289.7	2.49	9	Opto-Varimex 4	40	150-200	1	Transparent	20	62	8	Wide beam break	44.5x44.5	5.05	Clear Plastic / Plexiglass
900340-2038	F	2	8	2018-09-18 13:39:22	1	0	8.85	140.47	0	664.28	62	4.2	1197.9	4.94125	445.8	0	63.1	7.235	2359.87	4.2	1134.8	2.6475	-999	60	2805.67	204	94.7324	23.1	6.08	523.81	0	276.9	2.77	15	Opto-Varimex 4	40	150-200	1	Transparent	20	62	8	Wide beam break	44.5x44.5	5.05	Clear Plastic / Plexiglass
900340-207	F	2	8	2018-07-09 09:28:11	1	1.8	7.95	83.9	0	478.13	56	7.2	1200	4.22625	426.78	0	86.1	6.045	2040.11	7.2	1113.9	2.4075	-999	86	2466.89	233	92.825	18.8	5.83	394.23	1.8	281.2	2.12	24	Opto-Varimex 4	40	150-200	1	Transparent	20	62	8	Wide beam break	44.5x44.5	5.05	Clear Plastic / Plexiglass
900340-20023	F	2	8	2018-09-11 10:14:58	2	1.1	7.32	118.9	0	565.39	38	5.9	1199.9	3.61125	439.06	0.1	99	5.06	1864.64	5.8	1100.9	2.1625	-999	69	2303.7	171	91.7493	24.7	5.17	446.49	1.1	275.3	2.15	17	Opto-Varimex 4	40	150-200	1	Transparent	20	62	8	Wide beam break	44.5x44.5	5.05	Clear Plastic / Plexiglass
900340-202	F	2	8	2018-07-09 09:28:04	2	5.7	6.39	181.86	0	551.5	66	19.1	1199.9	3.66625	620.58	0.1	142.4	5.1775	1794.72	19	1057.5	2.155	-999	82	2415.3	240	88.1323	56.1	4.28	369.64	5.7	243.9	2.11	22	Opto-Varimex 4	40	150-200	1	Transparent	20	62	8	Wide beam break	44.5x44.5	5.05	Clear Plastic / Plexiglass
900340-2025	F	2	8	2018-08-06 10:51:28	2	3.4	6.47	188.59	0	542.26	57	11	1200	3.97	700.83	0	156	5.4525	1925.41	11	1044	2.4875	-999	100	2626.24	249	87	44.8	4.57	353.67	3.4	255.2	1.9	22	Opto-Varimex 4	40	150-200	1	Transparent	20	62	8	Wide beam break	44.5x44.5	5.05	Clear Plastic / Plexiglass
900340-2026	F	2	8	2018-08-06 10:51:20	2	0.3	6.84	118.85	0	464.88	43	0.4	1200	4.05625	452.86	0	90.2	5.945	1966.02	0.4	1109.8	2.1675	-999	91	2418.88	170	92.4833	29.7	5.19	346.03	0.3	270.3	1.65	25	Opto-Varimex 4	40	150-200	1	Transparent	20	62	8	Wide beam break	44.5x44.5	5.05	Clear Plastic / Plexiglass
900340-2030	F	2	8	2018-09-11 10:15:02	2	2.3	12.16	196.94	0	800.17	57	11.1	1199.9	5.22875	719.92	0.1	99.6	7.595	2566.02	11	1100.3	2.8625	-999	117	3285.94	241	91.6993	23.1	9.29	603.23	2.3	276.9	2.87	32	Opto-Varimex 4	40	150-200	1	Transparent	20	62	8	Wide beam break	44.5x44.5	5.05	Clear Plastic / Plexiglass
900340-2036	F	2	8	2018-09-18 13:39:14	2	1.1	10.77	55.15	0	453.02	42	11.6	1200	5.38625	231.99	0	28.3	8.4725	2134.82	11.6	1171.7	2.3	-999	35	2366.81	211	97.6417	6.1	9.04	397.87	1.1	293.9	1.73	10	Opto-Varimex 4	40	150-200	1	Transparent	20	62	8	Wide beam break	44.5x44.5	5.05	Clear Plastic / Plexiglass
900340-2038	F	2	8	2018-09-18 13:39:22	2	0	8.74	96.44	0	560.22	55	4.2	1197.9	4.94125	445.8	0	63.1	7.235	2359.87	4.2	1134.8	2.6475	-999	60	2805.67	204	94.7324	14.9	6.47	463.78	0	285.1	2.27	12	Opto-Varimex 4	40	150-200	1	Transparent	20	62	8	Wide beam break	44.5x44.5	5.05	Clear Plastic / Plexiglass
900340-207	F	2	8	2018-07-09 09:28:11	2	4.8	7.66	115.27	0	546.02	47	7.2	1200	4.22625	426.78	0	86.1	6.045	2040.11	7.2	1113.9	2.4075	-999	86	2466.89	233	92.825	25.7	5.6	430.75	4.8	274.3	2.06	17	Opto-Varimex 4	40	150-200	1	Transparent	20	62	8	Wide beam break	44.5x44.5	5.05	Clear Plastic / Plexiglass
900340-20023	F	2	8	2018-09-11 10:14:58	3	2.1	6.38	116.92	0	535.55	44	5.9	1199.9	3.61125	439.06	0.1	99	5.06	1864.64	5.8	1100.9	2.1625	-999	69	2303.7	171	91.7493	33.5	4.41	418.63	2.1	266.4	1.97	19	Opto-Varimex 4	40	150-200	1	Transparent	20	62	8	Wide beam break	44.5x44.5	5.05	Clear Plastic / Plexiglass
900340-202	F	2	8	2018-07-09 09:28:04	3	9.9	6.21	73.61	0	370.68	35	19.1	1199.9	3.66625	620.58	0.1	142.4	5.1775	1794.72	19	1057.5	2.155	-999	82	2415.3	240	88.1323	22	4.63	297.07	9.9	277.9	1.58	9	Opto-Varimex 4	40	150-200	1	Transparent	20	62	8	Wide beam break	44.5x44.5	5.05	Clear Plastic / Plexiglass
900340-2025	F	2	8	2018-08-06 10:51:28	3	5.5	6.47	197.29	0	547.57	55	11	1200	3.97	700.83	0	156	5.4525	1925.41	11	1044	2.4875	-999	100	2626.24	249	87	58.1	4.25	350.28	5.5	241.9	2.22	25	Opto-Varimex 4	40	150-200	1	Transparent	20	62	8	Wide beam break	44.5x44.5	5.05	Clear Plastic / Plexiglass
900340-2026	F	2	8	2018-08-06 10:51:20	3	0	7.57	105.24	0	538.66	33	0.4	1200	4.05625	452.86	0	90.2	5.945	1966.02	0.4	1109.8	2.1675	-999	91	2418.88	170	92.4833	21.3	5.69	433.42	0	278.7	1.88	22	Opto-Varimex 4	40	150-200	1	Transparent	20	62	8	Wide beam break	44.5x44.5	5.05	Clear Plastic / Plexiglass
900340-2030	F	2	8	2018-09-11 10:15:02	3	2.6	8.78	113.53	0	622.31	65	11.1	1199.9	5.22875	719.92	0.1	99.6	7.595	2566.02	11	1100.3	2.8625	-999	117	3285.94	241	91.6993	17.6	6.45	508.78	2.6	282.3	2.33	20	Opto-Varimex 4	40	150-200	1	Transparent	20	62	8	Wide beam break	44.5x44.5	5.05	Clear Plastic / Plexiglass
900340-2036	F	2	8	2018-09-18 13:39:14	3	10.4	11.24	28.31	0	439.79	51	11.6	1200	5.38625	231.99	0	28.3	8.4725	2134.82	11.6	1171.7	2.3	-999	35	2366.81	211	97.6417	3.1	9.13	411.48	10.4	296.9	2.11	3	Opto-Varimex 4	40	150-200	1	Transparent	20	62	8	Wide beam break	44.5x44.5	5.05	Clear Plastic / Plexiglass
900340-2038	F	2	8	2018-09-18 13:39:22	3	4.1	8.42	70.08	0	510.93	40	4.2	1197.9	4.94125	445.8	0	63.1	7.235	2359.87	4.2	1134.8	2.6475	-999	60	2805.67	204	94.7324	11	6.55	440.85	4.1	286.9	1.87	10	Opto-Varimex 4	40	150-200	1	Transparent	20	62	8	Wide beam break	44.5x44.5	5.05	Clear Plastic / Plexiglass
900340-207	F	2	8	2018-07-09 09:28:11	3	0.5	7.23	126.73	0	581.45	53	7.2	1200	4.22625	426.78	0	86.1	6.045	2040.11	7.2	1113.9	2.4075	-999	86	2466.89	233	92.825	27.4	4.99	454.72	0.5	272.6	2.24	19	Opto-Varimex 4	40	150-200	1	Transparent	20	62	8	Wide beam break	44.5x44.5	5.05	Clear Plastic / Plexiglass
900340-201	M	2	8	2018-07-09 08:40:55	0	0.1	7.83	87.21	0.1	862.71	58	15.4	1200	2.9	216.47	0.1	55.8	3.7075	2033.09	15.3	1144.2	2.0925	-999	35	2249.56	193	95.35	18.4	4.77	775.5	0	281.6	3.06	15	Opto-Varimex 4	40	150-200	1	Transparent	20	62	8	Wide beam break	44.5x44.5	5.05	Clear Plastic / Plexiglass
900340-2023	M	2	8	2018-08-06 10:21:23	0	0.1	9.32	114.02	0	908.74	72	6.7	1199.8	3.77875	528.75	0	109.7	5.2275	2068.78	6.7	1090.1	2.33	-999	75	2597.53	239	90.8568	21.6	6.03	794.72	0.1	278.4	3.29	18	Opto-Varimex 4	40	150-200	1	Transparent	20	62	8	Wide beam break	44.5x44.5	5.05	Clear Plastic / Plexiglass
900340-2024	M	2	8	2018-08-06 10:21:37	0	0.1	11.92	207.37	0	1046.55	75	6.7	1199.8	4.14625	755.5	0	158.4	5.49	2384.21	6.7	1041.4	2.8025	-999	119	3139.71	290	86.7978	24.5	8.46	839.18	0.1	275.5	3.46	35	Opto-Varimex 4	40	150-200	1	Transparent	20	62	8	Wide beam break	44.5x44.5	5.05	Clear Plastic / Plexiglass
900340-2029	M	2	8	2018-09-11 09:37:30	0	3.6	6.84	10.02	0	650.33	50	12.6	1199.8	3.59	195.29	0	43.8	4.765	2327.9	12.6	1156	2.415	-999	42	2523.19	210	96.3494	2.3	4.36	640.31	3.6	297.7	2.48	6	Opto-Varimex 4	40	150-200	1	Transparent	20	62	8	Wide beam break	44.5x44.5	5.05	Clear Plastic / Plexiglass
900340-2031	M	2	8	2018-09-11 09:37:42	0	0.2	11.06	115.96	0	954.39	74	12.9	1194.7	4.27875	574.58	0	126.9	5.755	2408.95	12.9	1067.8	2.8025	-999	76	2983.53	289	89.3781	15	7.73	838.43	0.2	285	3.33	14	Opto-Varimex 4	40	150-200	1	Transparent	20	62	8	Wide beam break	44.5x44.5	5.05	Clear Plastic / Plexiglass
900340-2035	M	2	8	2018-09-18 13:06:58	0	0.9	11.28	127.8	0.1	860.6	53	5.5	1200	4.24625	444.86	0.1	77	6.0925	2158.48	5.4	1123	2.4	-999	50	2603.34	245	93.5833	15.5	8.3	732.8	0.8	284.5	2.98	15	Opto-Varimex 4	40	150-200	1	Transparent	20	62	8	Wide beam break	44.5x44.5	5.05	Clear Plastic / Plexiglass
900340-2037	M	2	8	2018-09-18 13:07:04	0	0.1	11.62	148.09	0.1	1085.42	46	9.3	1200	4.9425	661.87	0.1	97.2	7.0875	2669.78	9.2	1102.8	2.7975	-999	83	3331.65	181	91.9	18.3	8.14	937.33	0	281.7	3.48	24	Opto-Varimex 4	40	150-200	1	Transparent	20	62	8	Wide beam break	44.5x44.5	5.05	Clear Plastic / Plexiglass
900340-209	M	2	8	2018-07-09 08:40:49	0	0.1	13.02	157.57	0	984.42	58	19.8	1194.6	4.68875	347.9	0	56.1	7.0675	2019.92	19.8	1138.5	2.31	-999	81	2367.82	261	95.3039	16.5	9.67	826.85	0.1	283.5	3.35	31	Opto-Varimex 4	40	150-200	1	Transparent	20	62	8	Wide beam break	44.5x44.5	5.05	Clear Plastic / Plexiglass
900340-201	M	2	8	2018-07-09 08:40:55	1	0.6	6.31	67.72	0	516.88	54	15.4	1200	2.9	216.47	0.1	55.8	3.7075	2033.09	15.3	1144.2	2.0925	-999	35	2249.56	193	95.35	15.4	4.4	449.16	0.6	284.6	1.91	8	Opto-Varimex 4	40	150-200	1	Transparent	20	62	8	Wide beam break	44.5x44.5	5.05	Clear Plastic / Plexiglass
900340-2023	M	2	8	2018-08-06 10:21:23	1	3.1	7.93	165.52	0	619.36	59	6.7	1199.8	3.77875	528.75	0	109.7	5.2275	2068.78	6.7	1090.1	2.33	-999	75	2597.53	239	90.8568	31	5.52	453.84	3.1	269	2.41	21	Opto-Varimex 4	40	150-200	1	Transparent	20	62	8	Wide beam break	44.5x44.5	5.05	Clear Plastic / Plexiglass
900340-2024	M	2	8	2018-08-06 10:21:37	1	3.7	7.54	194.68	0	708.22	77	6.7	1199.8	4.14625	755.5	0	158.4	5.49	2384.21	6.7	1041.4	2.8025	-999	119	3139.71	290	86.7978	43.4	5.07	513.54	3.7	256.6	2.47	32	Opto-Varimex 4	40	150-200	1	Transparent	20	62	8	Wide beam break	44.5x44.5	5.05	Clear Plastic / Plexiglass
900340-2029	M	2	8	2018-09-11 09:37:30	1	0	6.61	39.78	0	649.31	60	12.6	1199.8	3.59	195.29	0	43.8	4.765	2327.9	12.6	1156	2.415	-999	42	2523.19	210	96.3494	9.5	4.19	609.53	0	290.5	2.42	10	Opto-Varimex 4	40	150-200	1	Transparent	20	62	8	Wide beam break	44.5x44.5	5.05	Clear Plastic / Plexiglass
900340-2031	M	2	8	2018-09-11 09:37:42	1	7	8.95	126.22	0	639.54	57	12.9	1194.7	4.27875	574.58	0	126.9	5.755	2408.95	12.9	1067.8	2.8025	-999	76	2983.53	289	89.3781	21	6.57	513.32	7	273.7	2.38	20	Opto-Varimex 4	40	150-200	1	Transparent	20	62	8	Wide beam break	44.5x44.5	5.05	Clear Plastic / Plexiglass
900340-2035	M	2	8	2018-09-18 13:06:58	1	2.6	9.1	106.3	0	559.33	59	5.5	1200	4.24625	444.86	0.1	77	6.0925	2158.48	5.4	1123	2.4	-999	50	2603.34	245	93.5833	15.7	6.77	453.03	2.6	284.3	2.33	13	Opto-Varimex 4	40	150-200	1	Transparent	20	62	8	Wide beam break	44.5x44.5	5.05	Clear Plastic / Plexiglass
900340-2037	M	2	8	2018-09-18 13:07:04	1	2.4	10.07	157.55	0	806.51	50	9.3	1200	4.9425	661.87	0.1	97.2	7.0875	2669.78	9.2	1102.8	2.7975	-999	83	3331.65	181	91.9	21.8	7.23	648.96	2.4	278.2	2.84	19	Opto-Varimex 4	40	150-200	1	Transparent	20	62	8	Wide beam break	44.5x44.5	5.05	Clear Plastic / Plexiglass
900340-209	M	2	8	2018-07-09 08:40:49	1	0.7	8.09	95.27	0	489.01	54	19.8	1194.6	4.68875	347.9	0	56.1	7.0675	2019.92	19.8	1138.5	2.31	-999	81	2367.82	261	95.3039	17	6.11	393.74	0.7	283	1.98	17	Opto-Varimex 4	40	150-200	1	Transparent	20	62	8	Wide beam break	44.5x44.5	5.05	Clear Plastic / Plexiglass
900340-201	M	2	8	2018-07-09 08:40:55	2	0.1	4.4	22.23	0	443.54	40	15.4	1200	2.9	216.47	0.1	55.8	3.7075	2033.09	15.3	1144.2	2.0925	-999	35	2249.56	193	95.35	8.1	2.75	421.31	0.1	291.9	1.65	3	Opto-Varimex 4	40	150-200	1	Transparent	20	62	8	Wide beam break	44.5x44.5	5.05	Clear Plastic / Plexiglass
900340-2023	M	2	8	2018-08-06 10:21:23	2	0.3	6.7	127.96	0	548.84	56	6.7	1199.8	3.77875	528.75	0	109.7	5.2275	2068.78	6.7	1090.1	2.33	-999	75	2597.53	239	90.8568	30.2	4.85	420.88	0.3	269.8	1.85	15	Opto-Varimex 4	40	150-200	1	Transparent	20	62	8	Wide beam break	44.5x44.5	5.05	Clear Plastic / Plexiglass
900340-2024	M	2	8	2018-08-06 10:21:37	2	1.4	6.54	182.64	0	755.68	72	6.7	1199.8	4.14625	755.5	0	158.4	5.49	2384.21	6.7	1041.4	2.8025	-999	119	3139.71	290	86.7978	50.7	3.81	573.04	1.4	249.3	2.73	29	Opto-Varimex 4	40	150-200	1	Transparent	20	62	8	Wide beam break	44.5x44.5	5.05	Clear Plastic / Plexiglass
900340-2029	M	2	8	2018-09-11 09:37:30	2	7.3	7.89	43.92	0	567.32	43	12.6	1199.8	3.59	195.29	0	43.8	4.765	2327.9	12.6	1156	2.415	-999	42	2523.19	210	96.3494	8.6	5.56	523.4	7.3	291.4	2.33	7	Opto-Varimex 4	40	150-200	1	Transparent	20	62	8	Wide beam break	44.5x44.5	5.05	Clear Plastic / Plexiglass
900340-2031	M	2	8	2018-09-11 09:37:42	2	3.7	7.98	178.18	0	752.37	77	12.9	1194.7	4.27875	574.58	0	126.9	5.755	2408.95	12.9	1067.8	2.8025	-999	76	2983.53	289	89.3781	43.5	5	574.19	3.7	256.5	2.98	24	Opto-Varimex 4	40	150-200	1	Transparent	20	62	8	Wide beam break	44.5x44.5	5.05	Clear Plastic / Plexiglass
900340-2035	M	2	8	2018-09-18 13:06:58	2	1	7.1	109.46	0	633.86	70	5.5	1200	4.24625	444.86	0.1	77	6.0925	2158.48	5.4	1123	2.4	-999	50	2603.34	245	93.5833	23.1	4.84	524.4	1	276.9	2.26	13	Opto-Varimex 4	40	150-200	1	Transparent	20	62	8	Wide beam break	44.5x44.5	5.05	Clear Plastic / Plexiglass
900340-2037	M	2	8	2018-09-18 13:07:04	2	1	8.77	164.07	0	727.15	46	9.3	1200	4.9425	661.87	0.1	97.2	7.0875	2669.78	9.2	1102.8	2.7975	-999	83	3331.65	181	91.9	26.7	6.31	563.08	1	273.3	2.46	19	Opto-Varimex 4	40	150-200	1	Transparent	20	62	8	Wide beam break	44.5x44.5	5.05	Clear Plastic / Plexiglass
900340-209	M	2	8	2018-07-09 08:40:49	2	11.5	9.59	61.37	0	513.55	72	19.8	1194.6	4.68875	347.9	0	56.1	7.0675	2019.92	19.8	1138.5	2.31	-999	81	2367.82	261	95.3039	15.6	7.39	452.18	11.5	284.4	2.2	20	Opto-Varimex 4	40	150-200	1	Transparent	20	62	8	Wide beam break	44.5x44.5	5.05	Clear Plastic / Plexiglass
900340-201	M	2	8	2018-07-09 08:40:55	3	14.6	4.66	39.31	0	426.43	41	15.4	1200	2.9	216.47	0.1	55.8	3.7075	2033.09	15.3	1144.2	2.0925	-999	35	2249.56	193	95.35	13.9	2.91	387.12	14.6	286.1	1.75	9	Opto-Varimex 4	40	150-200	1	Transparent	20	62	8	Wide beam break	44.5x44.5	5.05	Clear Plastic / Plexiglass
900340-2023	M	2	8	2018-08-06 10:21:23	3	3.2	6.28	121.25	0	520.59	52	6.7	1199.8	3.77875	528.75	0	109.7	5.2275	2068.78	6.7	1090.1	2.33	-999	75	2597.53	239	90.8568	26.9	4.51	399.34	3.2	272.9	1.77	21	Opto-Varimex 4	40	150-200	1	Transparent	20	62	8	Wide beam break	44.5x44.5	5.05	Clear Plastic / Plexiglass
900340-2024	M	2	8	2018-08-06 10:21:37	3	1.5	7.17	170.81	0	629.26	66	6.7	1199.8	4.14625	755.5	0	158.4	5.49	2384.21	6.7	1041.4	2.8025	-999	119	3139.71	290	86.7978	39.8	4.62	458.45	1.5	260	2.55	23	Opto-Varimex 4	40	150-200	1	Transparent	20	62	8	Wide beam break	44.5x44.5	5.05	Clear Plastic / Plexiglass
900340-2029	M	2	8	2018-09-11 09:37:30	3	1.7	7.38	101.57	0	656.23	57	12.6	1199.8	3.59	195.29	0	43.8	4.765	2327.9	12.6	1156	2.415	-999	42	2523.19	210	96.3494	23.4	4.95	554.66	1.7	276.4	2.43	19	Opto-Varimex 4	40	150-200	1	Transparent	20	62	8	Wide beam break	44.5x44.5	5.05	Clear Plastic / Plexiglass
900340-2031	M	2	8	2018-09-11 09:37:42	3	2	6.24	154.22	0	637.23	81	12.9	1194.7	4.27875	574.58	0	126.9	5.755	2408.95	12.9	1067.8	2.8025	-999	76	2983.53	289	89.3781	47.4	3.72	483.01	2	252.6	2.52	18	Opto-Varimex 4	40	150-200	1	Transparent	20	62	8	Wide beam break	44.5x44.5	5.05	Clear Plastic / Plexiglass
900340-2035	M	2	8	2018-09-18 13:06:58	3	1	6.49	101.3	0	549.55	63	5.5	1200	4.24625	444.86	0.1	77	6.0925	2158.48	5.4	1123	2.4	-999	50	2603.34	245	93.5833	22.7	4.46	448.25	1	277.3	2.03	9	Opto-Varimex 4	40	150-200	1	Transparent	20	62	8	Wide beam break	44.5x44.5	5.05	Clear Plastic / Plexiglass
900340-2037	M	2	8	2018-09-18 13:07:04	3	5.8	9.08	192.16	0	712.57	39	9.3	1200	4.9425	661.87	0.1	97.2	7.0875	2669.78	9.2	1102.8	2.7975	-999	83	3331.65	181	91.9	30.4	6.67	520.41	5.8	269.6	2.41	21	Opto-Varimex 4	40	150-200	1	Transparent	20	62	8	Wide beam break	44.5x44.5	5.05	Clear Plastic / Plexiglass
900340-209	M	2	8	2018-07-09 08:40:49	3	7.5	6.81	33.69	0	380.84	77	19.8	1194.6	4.68875	347.9	0	56.1	7.0675	2019.92	19.8	1138.5	2.31	-999	81	2367.82	261	95.3039	7	5.1	347.15	7.5	287.6	1.71	13	Opto-Varimex 4	40	150-200	1	Transparent	20	62	8	Wide beam break	44.5x44.5	5.05	Clear Plastic / Plexiglass
900340-30040	F	3	8	2018-09-18 13:40:20	0	0.1	10.57	275.41	0	1014.97	74	3.1	1200	4.2125	761.87	0	136.9	5.985	2115.85	3.1	1063.1	2.44	-999	148	2877.72	247	88.5917	39.6	7.21	739.56	0.1	260.4	3.36	53	Opto-Varimex 4	40	150-200	1	Transparent	20	62	8	Wide beam break	44.5x44.5	5.05	Clear Plastic / Plexiglass
900340-3010	F	3	8	2018-07-09 09:29:00	0	2.2	10.69	117.84	0	826.94	53	16.5	1194.8	4.67125	413.22	0	62.7	7.03	1969.98	16.5	1132.1	2.3125	-999	59	2383.2	190	94.7523	15.3	7.7	709.1	2.2	284.7	2.99	16	Opto-Varimex 4	40	150-200	1	Transparent	20	62	8	Wide beam break	44.5x44.5	5.05	Clear Plastic / Plexiglass
900340-302	F	3	8	2018-07-09 09:28:51	0	3.7	10.27	1.5	0	779.8	36	24.3	1200	3.51	93.78	0	19.3	4.9775	1972.26	24.3	1180.7	2.0425	-999	19	2066.04	151	98.3917	0.2	7.5	778.3	3.7	299.8	2.77	3	Opto-Varimex 4	40	150-200	1	Transparent	20	62	8	Wide beam break	44.5x44.5	5.05	Clear Plastic / Plexiglass
900340-3021	F	3	8	2018-08-06 10:52:14	0	0.1	10.44	92.3	0	787.72	64	11.5	1200	4.2975	393.69	0	69.5	6.4075	1924.92	11.5	1130.5	2.1875	-999	68	2318.61	230	94.2083	13.6	7.5	695.42	0.1	286.4	2.94	20	Opto-Varimex 4	40	150-200	1	Transparent	20	62	8	Wide beam break	44.5x44.5	5.05	Clear Plastic / Plexiglass
900340-3026	F	3	8	2018-08-06 10:52:25	0	2.5	12.26	269.77	0	1168.76	40	22	1197.7	4.19125	527.57	0	85.2	6.035	2168.68	22	1112.5	2.3475	-999	69	2696.25	111	92.8864	31.2	8.65	898.99	2.5	268.8	3.61	35	Opto-Varimex 4	40	150-200	1	Transparent	20	62	8	Wide beam break	44.5x44.5	5.05	Clear Plastic / Plexiglass
900340-3042	F	3	8	2018-09-18 13:40:07	0	0.1	14.69	160.74	0	1217.54	88	7.6	1199.8	5.33125	677.35	0	99.8	7.5175	2660.55	7.6	1100	3.145	-999	101	3337.9	296	91.6819	15.5	10.37	1056.8	0.1	284.5	4.32	28	Opto-Varimex 4	40	150-200	1	Transparent	20	62	8	Wide beam break	44.5x44.5	5.05	Clear Plastic / Plexiglass
900340-3044	F	3	8	2018-09-18 13:41:05	0	0.1	14.62	378.68	0.1	1472.17	99	4.5	1200	5.91625	1351.73	0.1	184.9	8.1225	3207.93	4.4	1015.1	3.71	-999	199	4559.66	324	84.5917	40.7	9.89	1093.49	0	259.3	4.73	58	Opto-Varimex 4	40	150-200	1	Transparent	20	62	8	Wide beam break	44.5x44.5	5.05	Clear Plastic / Plexiglass
900340-3046	F	3	8	2018-09-18 13:41:13	0	0.1	12.57	253.39	0	1102.17	107	2.5	1193.4	4.88875	1072.1	0	174.6	6.825	2186.31	2.5	1018.8	2.9525	-999	149	3258.41	367	85.3695	32.5	8.56	848.78	0.1	267.5	4.01	35	Opto-Varimex 4	40	150-200	1	Transparent	20	62	8	Wide beam break	44.5x44.5	5.05	Clear Plastic / Plexiglass
900340-30040	F	3	8	2018-09-18 13:40:20	1	0	7.82	166.47	0	661.82	58	3.1	1200	4.2125	761.87	0	136.9	5.985	2115.85	3.1	1063.1	2.44	-999	148	2877.72	247	88.5917	31.6	5.59	495.35	0	268.4	2.23	32	Opto-Varimex 4	40	150-200	1	Transparent	20	62	8	Wide beam break	44.5x44.5	5.05	Clear Plastic / Plexiglass
900340-3010	F	3	8	2018-07-09 09:29:00	1	0	8.29	100.32	0	595.09	43	16.5	1194.8	4.67125	413.22	0	62.7	7.03	1969.98	16.5	1132.1	2.3125	-999	59	2383.2	190	94.7523	17.2	5.83	494.77	0	277.6	2.46	18	Opto-Varimex 4	40	150-200	1	Transparent	20	62	8	Wide beam break	44.5x44.5	5.05	Clear Plastic / Plexiglass
900340-302	F	3	8	2018-07-09 09:28:51	1	1.8	9.57	3.83	0	511.86	37	24.3	1200	3.51	93.78	0	19.3	4.9775	1972.26	24.3	1180.7	2.0425	-999	19	2066.04	151	98.3917	0.5	7.65	508.03	1.8	299.5	1.92	1	Opto-Varimex 4	40	150-200	1	Transparent	20	62	8	Wide beam break	44.5x44.5	5.05	Clear Plastic / Plexiglass
900340-3021	F	3	8	2018-08-06 10:52:14	1	0	8.14	103.83	0	553.76	54	11.5	1200	4.2975	393.69	0	69.5	6.4075	1924.92	11.5	1130.5	2.1875	-999	68	2318.61	230	94.2083	17.7	6.11	449.93	0	282.3	2.03	17	Opto-Varimex 4	40	150-200	1	Transparent	20	62	8	Wide beam break	44.5x44.5	5.05	Clear Plastic / Plexiglass
900340-3026	F	3	8	2018-08-06 10:52:25	1	1.2	8.45	127.79	0	632.56	33	22	1197.7	4.19125	527.57	0	85.2	6.035	2168.68	22	1112.5	2.3475	-999	69	2696.25	111	92.8864	20.6	6.2	504.77	1.2	279.4	2.25	13	Opto-Varimex 4	40	150-200	1	Transparent	20	62	8	Wide beam break	44.5x44.5	5.05	Clear Plastic / Plexiglass
900340-3042	F	3	8	2018-09-18 13:40:07	1	0	10.5	235.55	0	838.02	65	7.6	1199.8	5.33125	677.35	0	99.8	7.5175	2660.55	7.6	1100	3.145	-999	101	3337.9	296	91.6819	34	7.53	602.47	0	266	2.97	31	Opto-Varimex 4	40	150-200	1	Transparent	20	62	8	Wide beam break	44.5x44.5	5.05	Clear Plastic / Plexiglass
900340-3044	F	3	8	2018-09-18 13:41:05	1	0	11.25	315.96	0	1042.73	73	4.5	1200	5.91625	1351.73	0.1	184.9	8.1225	3207.93	4.4	1015.1	3.71	-999	199	4559.66	324	84.5917	42.6	7.92	726.77	0	257.4	3.33	47	Opto-Varimex 4	40	150-200	1	Transparent	20	62	8	Wide beam break	44.5x44.5	5.05	Clear Plastic / Plexiglass
900340-3046	F	3	8	2018-09-18 13:41:13	1	1.3	9.19	266.18	0	809.1	84	2.5	1193.4	4.88875	1072.1	0	174.6	6.825	2186.31	2.5	1018.8	2.9525	-999	149	3258.41	367	85.3695	44.5	6.46	542.92	1.3	255.5	2.73	44	Opto-Varimex 4	40	150-200	1	Transparent	20	62	8	Wide beam break	44.5x44.5	5.05	Clear Plastic / Plexiglass
900340-30040	F	3	8	2018-09-18 13:40:20	2	1.3	8.02	164.25	0	583.87	55	3.1	1200	4.2125	761.87	0	136.9	5.985	2115.85	3.1	1063.1	2.44	-999	148	2877.72	247	88.5917	30.9	6.02	419.62	1.3	269.1	2	32	Opto-Varimex 4	40	150-200	1	Transparent	20	62	8	Wide beam break	44.5x44.5	5.05	Clear Plastic / Plexiglass
900340-3010	F	3	8	2018-07-09 09:29:00	2	0	8.29	164.49	0	577.76	55	16.5	1194.8	4.67125	413.22	0	62.7	7.03	1969.98	16.5	1132.1	2.3125	-999	59	2383.2	190	94.7523	26.5	6.33	413.27	0	273.5	1.96	17	Opto-Varimex 4	40	150-200	1	Transparent	20	62	8	Wide beam break	44.5x44.5	5.05	Clear Plastic / Plexiglass
900340-302	F	3	8	2018-07-09 09:28:51	2	9.6	1.91	0	0	341.36	47	24.3	1200	3.51	93.78	0	19.3	4.9775	1972.26	24.3	1180.7	2.0425	-999	19	2066.04	151	98.3917	0	0	341.36	9.6	300	1.91	0	Opto-Varimex 4	40	150-200	1	Transparent	20	62	8	Wide beam break	44.5x44.5	5.05	Clear Plastic / Plexiglass
900340-3021	F	3	8	2018-08-06 10:52:14	2	5.8	7.96	137.75	0	592.7	61	11.5	1200	4.2975	393.69	0	69.5	6.4075	1924.92	11.5	1130.5	2.1875	-999	68	2318.61	230	94.2083	26.3	5.72	454.95	5.8	273.7	2.24	23	Opto-Varimex 4	40	150-200	1	Transparent	20	62	8	Wide beam break	44.5x44.5	5.05	Clear Plastic / Plexiglass
900340-3026	F	3	8	2018-08-06 10:52:25	2	13.6	6.6	46.42	0	468.46	18	22	1197.7	4.19125	527.57	0	85.2	6.035	2168.68	22	1112.5	2.3475	-999	69	2696.25	111	92.8864	9.5	4.89	422.04	13.6	290.5	1.71	9	Opto-Varimex 4	40	150-200	1	Transparent	20	62	8	Wide beam break	44.5x44.5	5.05	Clear Plastic / Plexiglass
900340-3042	F	3	8	2018-09-18 13:40:07	2	0	8.93	157.64	0	682.46	75	7.6	1199.8	5.33125	677.35	0	99.8	7.5175	2660.55	7.6	1100	3.145	-999	101	3337.9	296	91.6819	27.1	6.18	524.82	0	272.9	2.75	24	Opto-Varimex 4	40	150-200	1	Transparent	20	62	8	Wide beam break	44.5x44.5	5.05	Clear Plastic / Plexiglass
900340-3044	F	3	8	2018-09-18 13:41:05	2	4.4	10.87	358.92	0	1104.59	82	4.5	1200	5.91625	1351.73	0.1	184.9	8.1225	3207.93	4.4	1015.1	3.71	-999	199	4559.66	324	84.5917	52.6	7.11	745.67	4.4	247.4	3.76	53	Opto-Varimex 4	40	150-200	1	Transparent	20	62	8	Wide beam break	44.5x44.5	5.05	Clear Plastic / Plexiglass
900340-3046	F	3	8	2018-09-18 13:41:13	2	0	9.4	317.34	0	721.38	89	2.5	1193.4	4.88875	1072.1	0	174.6	6.825	2186.31	2.5	1018.8	2.9525	-999	149	3258.41	367	85.3695	50.7	6.72	404.04	0	249.3	2.68	41	Opto-Varimex 4	40	150-200	1	Transparent	20	62	8	Wide beam break	44.5x44.5	5.05	Clear Plastic / Plexiglass
900340-30040	F	3	8	2018-09-18 13:40:20	3	1.7	7.29	155.74	0	617.06	60	3.1	1200	4.2125	761.87	0	136.9	5.985	2115.85	3.1	1063.1	2.44	-999	148	2877.72	247	88.5917	34.8	5.12	461.32	1.7	265.2	2.17	31	Opto-Varimex 4	40	150-200	1	Transparent	20	62	8	Wide beam break	44.5x44.5	5.05	Clear Plastic / Plexiglass
900340-3010	F	3	8	2018-07-09 09:29:00	3	14.3	10.1	30.57	0	383.41	39	16.5	1194.8	4.67125	413.22	0	62.7	7.03	1969.98	16.5	1132.1	2.3125	-999	59	2383.2	190	94.7523	3.7	8.26	352.84	14.3	296.3	1.84	8	Opto-Varimex 4	40	150-200	1	Transparent	20	62	8	Wide beam break	44.5x44.5	5.05	Clear Plastic / Plexiglass
900340-302	F	3	8	2018-07-09 09:28:51	3	9.2	6.33	88.45	0	433.02	31	24.3	1200	3.51	93.78	0	19.3	4.9775	1972.26	24.3	1180.7	2.0425	-999	19	2066.04	151	98.3917	18.6	4.76	344.57	9.2	281.4	1.57	15	Opto-Varimex 4	40	150-200	1	Transparent	20	62	8	Wide beam break	44.5x44.5	5.05	Clear Plastic / Plexiglass
900340-3021	F	3	8	2018-08-06 10:52:14	3	5.6	7.84	59.81	0	384.43	51	11.5	1200	4.2975	393.69	0	69.5	6.4075	1924.92	11.5	1130.5	2.1875	-999	68	2318.61	230	94.2083	11.9	6.3	324.62	5.6	288.1	1.54	8	Opto-Varimex 4	40	150-200	1	Transparent	20	62	8	Wide beam break	44.5x44.5	5.05	Clear Plastic / Plexiglass
900340-3026	F	3	8	2018-08-06 10:52:25	3	4.7	6.22	83.59	0	426.47	20	22	1197.7	4.19125	527.57	0	85.2	6.035	2168.68	22	1112.5	2.3475	-999	69	2696.25	111	92.8864	23.9	4.4	342.88	4.7	273.8	1.82	12	Opto-Varimex 4	40	150-200	1	Transparent	20	62	8	Wide beam break	44.5x44.5	5.05	Clear Plastic / Plexiglass
900340-3042	F	3	8	2018-09-18 13:40:07	3	7.5	8.53	123.42	0	599.88	68	7.6	1199.8	5.33125	677.35	0	99.8	7.5175	2660.55	7.6	1100	3.145	-999	101	3337.9	296	91.6819	23.2	5.99	476.46	7.5	276.6	2.54	18	Opto-Varimex 4	40	150-200	1	Transparent	20	62	8	Wide beam break	44.5x44.5	5.05	Clear Plastic / Plexiglass
900340-3044	F	3	8	2018-09-18 13:41:05	3	0	10.59	298.17	0	940.17	70	4.5	1200	5.91625	1351.73	0.1	184.9	8.1225	3207.93	4.4	1015.1	3.71	-999	199	4559.66	324	84.5917	49	7.57	642	0	251	3.02	41	Opto-Varimex 4	40	150-200	1	Transparent	20	62	8	Wide beam break	44.5x44.5	5.05	Clear Plastic / Plexiglass
900340-3046	F	3	8	2018-09-18 13:41:13	3	1.1	7.95	235.19	0	625.76	87	2.5	1193.4	4.88875	1072.1	0	174.6	6.825	2186.31	2.5	1018.8	2.9525	-999	149	3258.41	367	85.3695	46.9	5.56	390.57	1.1	246.5	2.39	29	Opto-Varimex 4	40	150-200	1	Transparent	20	62	8	Wide beam break	44.5x44.5	5.05	Clear Plastic / Plexiglass
900340-30041	M	3	8	2018-09-18 13:08:06	0	1.3	10.64	276.28	0.1	1250.72	68	32.1	1199.8	4.30375	676.85	0.1	121.3	5.82	2423.03	32	1078.5	2.7875	-999	111	3099.88	213	89.89	45.1	6.52	974.44	1.2	254.9	4.12	44	Opto-Varimex 4	40	150-200	1	Transparent	20	62	8	Wide beam break	44.5x44.5	5.05	Clear Plastic / Plexiglass
900340-301	M	3	8	2018-07-09 08:41:34	0	0.1	8.64	151.93	0	958.32	78	28.8	1200	3.80625	639.66	0	147.6	5.0125	2107.81	28.8	1052.4	2.6	-999	72	2747.47	263	87.7	33.7	5.19	806.39	0.1	266.3	3.45	18	Opto-Varimex 4	40	150-200	1	Transparent	20	62	8	Wide beam break	44.5x44.5	5.05	Clear Plastic / Plexiglass
900340-3039	M	3	8	2018-09-18 13:07:58	0	0.1	10.81	208.57	0	1160.1	88	0.3	1199.6	4.79875	750.67	0	125.1	6.7025	2617.46	0.3	1074.5	2.895	-999	109	3368.13	340	89.5715	30.9	6.86	951.53	0.1	269.1	3.95	27	Opto-Varimex 4	40	150-200	1	Transparent	20	62	8	Wide beam break	44.5x44.5	5.05	Clear Plastic / Plexiglass
900340-3040	M	3	8	2018-08-06 10:22:33	0	0.1	8.96	98.79	0.1	934.36	66	12.2	1200	3.94	528.51	0.1	110.1	5.265	2334.96	12.1	1089.9	2.615	-999	85	2863.47	265	90.825	17.3	5.74	835.57	0	282.7	3.22	19	Opto-Varimex 4	40	150-200	1	Transparent	20	62	8	Wide beam break	44.5x44.5	5.05	Clear Plastic / Plexiglass
900340-3041	M	3	8	2018-08-06 10:22:43	0	0.1	13.48	226.5	0.1	1369.49	91	20.6	1200	5.2075	907.89	0.1	134	7.185	2884.68	20.5	1066	3.23	-999	139	3792.57	285	88.8333	26.1	8.78	1142.99	0	273.9	4.7	43	Opto-Varimex 4	40	150-200	1	Transparent	20	62	8	Wide beam break	44.5x44.5	5.05	Clear Plastic / Plexiglass
900340-3043	M	3	8	2018-09-18 13:08:53	0	0.1	10.33	216.25	0	992.62	64	37.7	1199.7	4.49125	438.1	0	67.1	6.32	2395.14	37.7	1132.6	2.6625	-999	63	2833.24	168	94.4069	31.5	6.91	776.37	0.1	268.5	3.42	26	Opto-Varimex 4	40	150-200	1	Transparent	20	62	8	Wide beam break	44.5x44.5	5.05	Clear Plastic / Plexiglass
900340-3047	M	3	8	2018-09-18 13:09:03	0	0.1	13.53	313.36	0	1459.89	72	1.6	1200	4.88375	928.55	0	154.8	6.495	2943.21	1.6	1045.2	3.2725	-999	132	3871.76	269	87.1	35.5	8.83	1146.53	0.1	264.5	4.7	46	Opto-Varimex 4	40	150-200	1	Transparent	20	62	8	Wide beam break	44.5x44.5	5.05	Clear Plastic / Plexiglass
900340-309	M	3	8	2018-07-09 08:41:42	0	0.1	12.07	447.18	0.1	1362.14	101	7.5	1200	4.54375	1129.04	0.3	201.5	6.2225	2314.94	7.2	998.5	2.865	-999	131	3443.98	361	83.2083	62.9	7.67	914.96	0	237.1	4.4	48	Opto-Varimex 4	40	150-200	1	Transparent	20	62	8	Wide beam break	44.5x44.5	5.05	Clear Plastic / Plexiglass
900340-30041	M	3	8	2018-09-18 13:08:06	1	1.8	8.68	197.49	0	814.29	63	32.1	1199.8	4.30375	676.85	0.1	121.3	5.82	2423.03	32	1078.5	2.7875	-999	111	3099.88	213	89.89	36.8	5.9	616.8	1.8	263.2	2.78	32	Opto-Varimex 4	40	150-200	1	Transparent	20	62	8	Wide beam break	44.5x44.5	5.05	Clear Plastic / Plexiglass
900340-301	M	3	8	2018-07-09 08:41:34	1	2.1	7.46	168.97	0	642.17	53	28.8	1200	3.80625	639.66	0	147.6	5.0125	2107.81	28.8	1052.4	2.6	-999	72	2747.47	263	87.7	36.3	5.4	473.2	2.1	263.7	2.06	22	Opto-Varimex 4	40	150-200	1	Transparent	20	62	8	Wide beam break	44.5x44.5	5.05	Clear Plastic / Plexiglass
900340-3039	M	3	8	2018-09-18 13:07:58	1	0	10.12	192.98	0	771.57	87	0.3	1199.6	4.79875	750.67	0	125.1	6.7025	2617.46	0.3	1074.5	2.895	-999	109	3368.13	340	89.5715	29.4	7.26	578.59	0	270.6	2.86	34	Opto-Varimex 4	40	150-200	1	Transparent	20	62	8	Wide beam break	44.5x44.5	5.05	Clear Plastic / Plexiglass
900340-3040	M	3	8	2018-08-06 10:22:33	1	0.4	9.23	164.15	0	757.67	67	12.2	1200	3.94	528.51	0.1	110.1	5.265	2334.96	12.1	1089.9	2.615	-999	85	2863.47	265	90.825	25.3	6.49	593.52	0.4	274.7	2.74	27	Opto-Varimex 4	40	150-200	1	Transparent	20	62	8	Wide beam break	44.5x44.5	5.05	Clear Plastic / Plexiglass
900340-3041	M	3	8	2018-08-06 10:22:43	1	0.1	10.14	209.2	0	751.49	66	20.6	1200	5.2075	907.89	0.1	134	7.185	2884.68	20.5	1066	3.23	-999	139	3792.57	285	88.8333	27.2	7.69	542.29	0.1	272.8	2.45	29	Opto-Varimex 4	40	150-200	1	Transparent	20	62	8	Wide beam break	44.5x44.5	5.05	Clear Plastic / Plexiglass
900340-3043	M	3	8	2018-09-18 13:08:53	1	5	8.54	75.46	0	682.57	38	37.7	1199.7	4.49125	438.1	0	67.1	6.32	2395.14	37.7	1132.6	2.6625	-999	63	2833.24	168	94.4069	12.7	5.94	607.11	5	287.3	2.6	14	Opto-Varimex 4	40	150-200	1	Transparent	20	62	8	Wide beam break	44.5x44.5	5.05	Clear Plastic / Plexiglass
900340-3047	M	3	8	2018-09-18 13:09:03	1	0	8.9	269.85	0	890.47	68	1.6	1200	4.88375	928.55	0	154.8	6.495	2943.21	1.6	1045.2	3.2725	-999	132	3871.76	269	87.1	49.3	6.02	620.62	0	250.7	2.88	31	Opto-Varimex 4	40	150-200	1	Transparent	20	62	8	Wide beam break	44.5x44.5	5.05	Clear Plastic / Plexiglass
900340-309	M	3	8	2018-07-09 08:41:42	1	3.3	8.46	238.26	0	746.57	68	7.5	1200	4.54375	1129.04	0.3	201.5	6.2225	2314.94	7.2	998.5	2.865	-999	131	3443.98	361	83.2083	41	6.11	508.31	3.3	259	2.35	28	Opto-Varimex 4	40	150-200	1	Transparent	20	62	8	Wide beam break	44.5x44.5	5.05	Clear Plastic / Plexiglass
900340-30041	M	3	8	2018-09-18 13:08:06	2	4.6	8.38	155.8	0	652.66	42	32.1	1199.8	4.30375	676.85	0.1	121.3	5.82	2423.03	32	1078.5	2.7875	-999	111	3099.88	213	89.89	29.6	6.04	496.86	4.6	270.4	2.34	28	Opto-Varimex 4	40	150-200	1	Transparent	20	62	8	Wide beam break	44.5x44.5	5.05	Clear Plastic / Plexiglass
900340-301	M	3	8	2018-07-09 08:41:34	2	14.7	7.7	162.89	0	616.47	82	28.8	1200	3.80625	639.66	0	147.6	5.0125	2107.81	28.8	1052.4	2.6	-999	72	2747.47	263	87.7	39	5.07	453.58	14.7	261	2.63	13	Opto-Varimex 4	40	150-200	1	Transparent	20	62	8	Wide beam break	44.5x44.5	5.05	Clear Plastic / Plexiglass
900340-3039	M	3	8	2018-09-18 13:07:58	2	0.2	8.55	203.92	0	765.75	100	0.3	1199.6	4.79875	750.67	0	125.1	6.7025	2617.46	0.3	1074.5	2.895	-999	109	3368.13	340	89.5715	37.6	6	561.83	0.2	262.4	2.55	29	Opto-Varimex 4	40	150-200	1	Transparent	20	62	8	Wide beam break	44.5x44.5	5.05	Clear Plastic / Plexiglass
900340-3040	M	3	8	2018-08-06 10:22:33	2	9.4	6.64	121.85	0	596.31	77	12.2	1200	3.94	528.51	0.1	110.1	5.265	2334.96	12.1	1089.9	2.615	-999	85	2863.47	265	90.825	31.3	4.32	474.46	9.4	268.7	2.32	25	Opto-Varimex 4	40	150-200	1	Transparent	20	62	8	Wide beam break	44.5x44.5	5.05	Clear Plastic / Plexiglass
900340-3041	M	3	8	2018-08-06 10:22:43	2	0.6	9.9	216.69	0	870.68	61	20.6	1200	5.2075	907.89	0.1	134	7.185	2884.68	20.5	1066	3.23	-999	139	3792.57	285	88.8333	31.5	6.88	653.99	0.6	268.5	3.02	29	Opto-Varimex 4	40	150-200	1	Transparent	20	62	8	Wide beam break	44.5x44.5	5.05	Clear Plastic / Plexiglass
900340-3043	M	3	8	2018-09-18 13:08:53	2	2.1	9.35	102.66	0	682.14	39	37.7	1199.7	4.49125	438.1	0	67.1	6.32	2395.14	37.7	1132.6	2.6625	-999	63	2833.24	168	94.4069	14.8	7.03	579.48	2.1	285.2	2.32	12	Opto-Varimex 4	40	150-200	1	Transparent	20	62	8	Wide beam break	44.5x44.5	5.05	Clear Plastic / Plexiglass
900340-3047	M	3	8	2018-09-18 13:09:03	2	0	8.72	190.78	0	765.35	76	1.6	1200	4.88375	928.55	0	154.8	6.495	2943.21	1.6	1045.2	3.2725	-999	132	3871.76	269	87.1	34.5	6.11	574.57	0	265.5	2.61	31	Opto-Varimex 4	40	150-200	1	Transparent	20	62	8	Wide beam break	44.5x44.5	5.05	Clear Plastic / Plexiglass
900340-309	M	3	8	2018-07-09 08:41:42	2	0	8.19	313.24	0	791.3	96	7.5	1200	4.54375	1129.04	0.3	201.5	6.2225	2314.94	7.2	998.5	2.865	-999	131	3443.98	361	83.2083	63.4	5.54	478.06	0	236.6	2.65	35	Opto-Varimex 4	40	150-200	1	Transparent	20	62	8	Wide beam break	44.5x44.5	5.05	Clear Plastic / Plexiglass
900340-30041	M	3	8	2018-09-18 13:08:06	3	24.4	6.73	47.28	0	382.21	40	32.1	1199.8	4.30375	676.85	0.1	121.3	5.82	2423.03	32	1078.5	2.7875	-999	111	3099.88	213	89.89	9.8	4.82	334.93	24.4	290	1.91	7	Opto-Varimex 4	40	150-200	1	Transparent	20	62	8	Wide beam break	44.5x44.5	5.05	Clear Plastic / Plexiglass
900340-301	M	3	8	2018-07-09 08:41:34	3	11.9	6.65	155.87	0	530.51	50	28.8	1200	3.80625	639.66	0	147.6	5.0125	2107.81	28.8	1052.4	2.6	-999	72	2747.47	263	87.7	38.6	4.39	374.64	11.9	261.4	2.26	19	Opto-Varimex 4	40	150-200	1	Transparent	20	62	8	Wide beam break	44.5x44.5	5.05	Clear Plastic / Plexiglass
900340-3039	M	3	8	2018-09-18 13:07:58	3	0	8.91	145.2	0	670.71	65	0.3	1199.6	4.79875	750.67	0	125.1	6.7025	2617.46	0.3	1074.5	2.895	-999	109	3368.13	340	89.5715	27.2	6.69	525.51	0	272.4	2.22	19	Opto-Varimex 4	40	150-200	1	Transparent	20	62	8	Wide beam break	44.5x44.5	5.05	Clear Plastic / Plexiglass
900340-3040	M	3	8	2018-08-06 10:22:33	3	2.3	6.69	143.72	0	575.13	55	12.2	1200	3.94	528.51	0.1	110.1	5.265	2334.96	12.1	1089.9	2.615	-999	85	2863.47	265	90.825	36.2	4.51	431.41	2.3	263.8	2.18	14	Opto-Varimex 4	40	150-200	1	Transparent	20	62	8	Wide beam break	44.5x44.5	5.05	Clear Plastic / Plexiglass
900340-3041	M	3	8	2018-08-06 10:22:43	3	19.8	8.14	255.5	0	800.91	67	20.6	1200	5.2075	907.89	0.1	134	7.185	2884.68	20.5	1066	3.23	-999	139	3792.57	285	88.8333	49.2	5.39	545.41	19.8	250.8	2.75	38	Opto-Varimex 4	40	150-200	1	Transparent	20	62	8	Wide beam break	44.5x44.5	5.05	Clear Plastic / Plexiglass
900340-3043	M	3	8	2018-09-18 13:08:53	3	30.5	7.71	43.73	0	475.91	27	37.7	1199.7	4.49125	438.1	0	67.1	6.32	2395.14	37.7	1132.6	2.6625	-999	63	2833.24	168	94.4069	8.1	5.4	432.18	30.5	291.6	2.31	11	Opto-Varimex 4	40	150-200	1	Transparent	20	62	8	Wide beam break	44.5x44.5	5.05	Clear Plastic / Plexiglass
900340-3047	M	3	8	2018-09-18 13:09:03	3	1.5	7.92	154.56	0	756.05	53	1.6	1200	4.88375	928.55	0	154.8	6.495	2943.21	1.6	1045.2	3.2725	-999	132	3871.76	269	87.1	35.5	5.02	601.49	1.5	264.5	2.9	24	Opto-Varimex 4	40	150-200	1	Transparent	20	62	8	Wide beam break	44.5x44.5	5.05	Clear Plastic / Plexiglass
900340-309	M	3	8	2018-07-09 08:41:42	3	4.1	7.63	130.36	0.2	543.97	96	7.5	1200	4.54375	1129.04	0.3	201.5	6.2225	2314.94	7.2	998.5	2.865	-999	131	3443.98	361	83.2083	34.2	5.57	413.61	3.9	265.8	2.06	20	Opto-Varimex 4	40	150-200	1	Transparent	20	62	8	Wide beam break	44.5x44.5	5.05	Clear Plastic / Plexiglass
900340-4028	F	4	8	2018-09-11 10:15:19	0	0.2	9.8	196.89	0.2	850.12	66	3.2	1168.4	4.16625	772.61	0.7	156.2	5.845	1904.5	2.5	1012.2	2.4875	-999	117	2677.11	237	86.6313	30.6	6.86	653.23	0	269.4	2.94	26	Opto-Varimex 4	40	150-200	1	Transparent	20	62	8	Wide beam break	44.5x44.5	5.05	Clear Plastic / Plexiglass
900340-403	F	4	8	2018-07-09 09:29:36	0	0.1	10.78	254.55	0	921.24	76	7.5	1200	4.16	900.45	0	182.2	5.85	1831.71	7.5	1017.8	2.47	-999	139	2732.16	297	84.8167	33.3	7.69	666.69	0.1	266.7	3.09	43	Opto-Varimex 4	40	150-200	1	Transparent	20	62	8	Wide beam break	44.5x44.5	5.05	Clear Plastic / Plexiglass
900340-4034	F	4	8	2018-09-11 10:15:28	0	5.1	8.82	172.65	0.1	1055.77	24	10.7	1200	3.96125	789	0.1	159.2	5.11	2533.37	10.6	1040.8	2.8125	-999	126	3322.37	166	86.7333	32.1	5.4	883.12	5	267.9	3.42	20	Opto-Varimex 4	40	150-200	1	Transparent	20	62	8	Wide beam break	44.5x44.5	5.05	Clear Plastic / Plexiglass
900340-4043	F	4	8	2018-08-21 13:29:48	0	1.5	12.1	186.74	0	1005.95	77	7.7	1200	5.68875	1090.04	0	152.6	7.87	2855.48	7.7	1047.4	3.5075	-999	170	3945.52	289	87.2833	21.7	8.61	819.21	1.5	278.3	3.49	28	Opto-Varimex 4	40	150-200	1	Transparent	20	62	8	Wide beam break	44.5x44.5	5.05	Clear Plastic / Plexiglass
900340-4044	F	4	8	2018-08-21 13:29:57	0	0.1	9.66	165.53	0	883.51	58	0.1	1194.2	4.34	585.42	0	102.6	6.06	2285.8	0.1	1091.6	2.62	-999	93	2871.22	231	91.4085	27	6.67	717.98	0.1	273	2.99	26	Opto-Varimex 4	40	150-200	1	Transparent	20	62	8	Wide beam break	44.5x44.5	5.05	Clear Plastic / Plexiglass
900340-4049	F	4	8	2018-09-24 13:59:45	0	0.5	9.09	264.04	0.1	815.83	73	16.5	1200	3.875	1122.99	0.1	259.8	4.9375	1641.01	16.4	940.2	2.8125	-999	156	2764	313	78.35	51	5.84	551.79	0.4	249	3.25	43	Opto-Varimex 4	40	150-200	1	Transparent	20	62	8	Wide beam break	44.5x44.5	5.05	Clear Plastic / Plexiglass
900340-4051	F	4	8	2018-09-24 13:59:29	0	2.4	7.3	70.26	0.1	719.66	47	40.7	1199.8	3.5725	265.78	0.1	61.6	4.7825	1910.28	40.6	1138.2	2.3625	-999	46	2176.06	192	94.8658	15.2	4.65	649.4	2.3	284.8	2.65	11	Opto-Varimex 4	40	150-200	1	Transparent	20	62	8	Wide beam break	44.5x44.5	5.05	Clear Plastic / Plexiglass
900340-406	F	4	8	2018-07-09 09:29:48	0	0.1	7.48	127.55	0.1	897.45	33	10	1199.8	3.51125	515.92	0.1	121.6	4.655	2134.99	9.9	1078.2	2.3675	-999	63	2650.91	182	89.865	30.6	4.49	769.9	0	269.4	2.99	20	Opto-Varimex 4	40	150-200	1	Transparent	20	62	8	Wide beam break	44.5x44.5	5.05	Clear Plastic / Plexiglass
900340-4028	F	4	8	2018-09-11 10:15:19	1	2.3	7.94	219.19	0	661.57	62	3.2	1168.4	4.16625	772.61	0.7	156.2	5.845	1904.5	2.5	1012.2	2.4875	-999	117	2677.11	237	86.6313	45.9	5.55	442.38	2.3	247.7	2.39	35	Opto-Varimex 4	40	150-200	1	Transparent	20	62	8	Wide beam break	44.5x44.5	5.05	Clear Plastic / Plexiglass
900340-403	F	4	8	2018-07-09 09:29:36	1	0.8	7.6	211.2	0	613.87	65	7.5	1200	4.16	900.45	0	182.2	5.85	1831.71	7.5	1017.8	2.47	-999	139	2732.16	297	84.8167	45.7	5.32	402.67	0.8	254.3	2.28	31	Opto-Varimex 4	40	150-200	1	Transparent	20	62	8	Wide beam break	44.5x44.5	5.05	Clear Plastic / Plexiglass
900340-4034	F	4	8	2018-09-11 10:15:28	1	0	8.16	213.77	0	865.56	47	10.7	1200	3.96125	789	0.1	159.2	5.11	2533.37	10.6	1040.8	2.8125	-999	126	3322.37	166	86.7333	41.9	5.1	651.79	0	258.1	3.06	41	Opto-Varimex 4	40	150-200	1	Transparent	20	62	8	Wide beam break	44.5x44.5	5.05	Clear Plastic / Plexiglass
900340-4043	F	4	8	2018-08-21 13:29:48	1	0	12.07	295.51	0	1030.06	74	7.7	1200	5.68875	1090.04	0	152.6	7.87	2855.48	7.7	1047.4	3.5075	-999	170	3945.52	289	87.2833	37.5	8.54	734.55	0	262.5	3.53	46	Opto-Varimex 4	40	150-200	1	Transparent	20	62	8	Wide beam break	44.5x44.5	5.05	Clear Plastic / Plexiglass
900340-4044	F	4	8	2018-08-21 13:29:57	1	0	7.67	138.07	0	671.49	58	0.1	1194.2	4.34	585.42	0	102.6	6.06	2285.8	0.1	1091.6	2.62	-999	93	2871.22	231	91.4085	26.5	5.21	533.42	0	273.5	2.46	18	Opto-Varimex 4	40	150-200	1	Transparent	20	62	8	Wide beam break	44.5x44.5	5.05	Clear Plastic / Plexiglass
900340-4049	F	4	8	2018-09-24 13:59:45	1	0	7.58	302.87	0	702.21	84	16.5	1200	3.875	1122.99	0.1	259.8	4.9375	1641.01	16.4	940.2	2.8125	-999	156	2764	313	78.35	63.2	4.97	399.34	0	236.8	2.61	32	Opto-Varimex 4	40	150-200	1	Transparent	20	62	8	Wide beam break	44.5x44.5	5.05	Clear Plastic / Plexiglass
900340-4051	F	4	8	2018-09-24 13:59:29	1	4.8	6.49	52.93	0	525.35	41	40.7	1199.8	3.5725	265.78	0.1	61.6	4.7825	1910.28	40.6	1138.2	2.3625	-999	46	2176.06	192	94.8658	12.7	4.37	472.42	4.8	287.3	2.12	9	Opto-Varimex 4	40	150-200	1	Transparent	20	62	8	Wide beam break	44.5x44.5	5.05	Clear Plastic / Plexiglass
900340-406	F	4	8	2018-07-09 09:29:48	1	2.2	6.28	169.84	0	675.18	47	10	1199.8	3.51125	515.92	0.1	121.6	4.655	2134.99	9.9	1078.2	2.3675	-999	63	2650.91	182	89.865	44.5	3.83	505.34	2.2	255.5	2.45	21	Opto-Varimex 4	40	150-200	1	Transparent	20	62	8	Wide beam break	44.5x44.5	5.05	Clear Plastic / Plexiglass
900340-4028	F	4	8	2018-09-11 10:15:19	2	0.2	9.02	143.84	0	538.36	50	3.2	1168.4	4.16625	772.61	0.7	156.2	5.845	1904.5	2.5	1012.2	2.4875	-999	117	2677.11	237	86.6313	24.7	6.51	394.52	0.2	250.2	2.51	26	Opto-Varimex 4	40	150-200	1	Transparent	20	62	8	Wide beam break	44.5x44.5	5.05	Clear Plastic / Plexiglass
900340-403	F	4	8	2018-07-09 09:29:36	2	0	7.33	287.54	0	714.64	85	7.5	1200	4.16	900.45	0	182.2	5.85	1831.71	7.5	1017.8	2.47	-999	139	2732.16	297	84.8167	71.6	4.77	427.1	0	228.4	2.56	47	Opto-Varimex 4	40	150-200	1	Transparent	20	62	8	Wide beam break	44.5x44.5	5.05	Clear Plastic / Plexiglass
900340-4034	F	4	8	2018-09-11 10:15:28	2	1.1	7.24	195.63	0	716.57	48	10.7	1200	3.96125	789	0.1	159.2	5.11	2533.37	10.6	1040.8	2.8125	-999	126	3322.37	166	86.7333	44.4	4.79	520.94	1.1	255.6	2.45	34	Opto-Varimex 4	40	150-200	1	Transparent	20	62	8	Wide beam break	44.5x44.5	5.05	Clear Plastic / Plexiglass
900340-4043	F	4	8	2018-08-21 13:29:48	2	0	11.15	295.29	0	1023.63	66	7.7	1200	5.68875	1090.04	0	152.6	7.87	2855.48	7.7	1047.4	3.5075	-999	170	3945.52	289	87.2833	41.8	7.49	728.34	0	258.2	3.66	49	Opto-Varimex 4	40	150-200	1	Transparent	20	62	8	Wide beam break	44.5x44.5	5.05	Clear Plastic / Plexiglass
900340-4044	F	4	8	2018-08-21 13:29:57	2	0	8.63	133.62	0	682.92	57	0.1	1194.2	4.34	585.42	0	102.6	6.06	2285.8	0.1	1091.6	2.62	-999	93	2871.22	231	91.4085	23.3	5.89	549.3	0	271.5	2.74	26	Opto-Varimex 4	40	150-200	1	Transparent	20	62	8	Wide beam break	44.5x44.5	5.05	Clear Plastic / Plexiglass
900340-4049	F	4	8	2018-09-24 13:59:45	2	0	7.23	262.48	0	628.29	84	16.5	1200	3.875	1122.99	0.1	259.8	4.9375	1641.01	16.4	940.2	2.8125	-999	156	2764	313	78.35	63.3	4.76	365.81	0	236.7	2.47	41	Opto-Varimex 4	40	150-200	1	Transparent	20	62	8	Wide beam break	44.5x44.5	5.05	Clear Plastic / Plexiglass
900340-4051	F	4	8	2018-09-24 13:59:29	2	3.8	6.61	89.63	0	534.03	58	40.7	1199.8	3.5725	265.78	0.1	61.6	4.7825	1910.28	40.6	1138.2	2.3625	-999	46	2176.06	192	94.8658	20.9	4.29	444.4	3.8	279.1	2.32	17	Opto-Varimex 4	40	150-200	1	Transparent	20	62	8	Wide beam break	44.5x44.5	5.05	Clear Plastic / Plexiglass
900340-406	F	4	8	2018-07-09 09:29:48	2	0	7.98	102.9	0	580.86	67	10	1199.8	3.51125	515.92	0.1	121.6	4.655	2134.99	9.9	1078.2	2.3675	-999	63	2650.91	182	89.865	19.7	5.69	477.96	0	280.3	2.29	13	Opto-Varimex 4	40	150-200	1	Transparent	20	62	8	Wide beam break	44.5x44.5	5.05	Clear Plastic / Plexiglass
900340-4028	F	4	8	2018-09-11 10:15:19	3	0.5	6.57	212.69	0.5	627.06	59	3.2	1168.4	4.16625	772.61	0.7	156.2	5.845	1904.5	2.5	1012.2	2.4875	-999	117	2677.11	237	86.6313	55	4.46	414.37	0	244.9	2.11	30	Opto-Varimex 4	40	150-200	1	Transparent	20	62	8	Wide beam break	44.5x44.5	5.05	Clear Plastic / Plexiglass
900340-403	F	4	8	2018-07-09 09:29:36	3	6.6	7.57	147.16	0	482.41	71	7.5	1200	4.16	900.45	0	182.2	5.85	1831.71	7.5	1017.8	2.47	-999	139	2732.16	297	84.8167	31.6	5.62	335.25	6.6	268.4	1.95	18	Opto-Varimex 4	40	150-200	1	Transparent	20	62	8	Wide beam break	44.5x44.5	5.05	Clear Plastic / Plexiglass
900340-4034	F	4	8	2018-09-11 10:15:28	3	4.5	7.47	206.95	0	684.47	47	10.7	1200	3.96125	789	0.1	159.2	5.11	2533.37	10.6	1040.8	2.8125	-999	126	3322.37	166	86.7333	40.8	5.15	477.52	4.5	259.2	2.32	31	Opto-Varimex 4	40	150-200	1	Transparent	20	62	8	Wide beam break	44.5x44.5	5.05	Clear Plastic / Plexiglass
900340-4043	F	4	8	2018-08-21 13:29:48	3	6.2	10.19	312.5	0	885.88	72	7.7	1200	5.68875	1090.04	0	152.6	7.87	2855.48	7.7	1047.4	3.5075	-999	170	3945.52	289	87.2833	51.6	6.84	573.38	6.2	248.4	3.35	47	Opto-Varimex 4	40	150-200	1	Transparent	20	62	8	Wide beam break	44.5x44.5	5.05	Clear Plastic / Plexiglass
900340-4044	F	4	8	2018-08-21 13:29:57	3	0	8.76	148.2	0	633.3	58	0.1	1194.2	4.34	585.42	0	102.6	6.06	2285.8	0.1	1091.6	2.62	-999	93	2871.22	231	91.4085	25.8	6.47	485.1	0	273.6	2.29	23	Opto-Varimex 4	40	150-200	1	Transparent	20	62	8	Wide beam break	44.5x44.5	5.05	Clear Plastic / Plexiglass
900340-4049	F	4	8	2018-09-24 13:59:45	3	16	7.1	293.6	0	617.67	72	16.5	1200	3.875	1122.99	0.1	259.8	4.9375	1641.01	16.4	940.2	2.8125	-999	156	2764	313	78.35	82.3	4.18	324.07	16	217.7	2.92	40	Opto-Varimex 4	40	150-200	1	Transparent	20	62	8	Wide beam break	44.5x44.5	5.05	Clear Plastic / Plexiglass
900340-4051	F	4	8	2018-09-24 13:59:29	3	29.7	8.18	52.96	0	397.02	46	40.7	1199.8	3.5725	265.78	0.1	61.6	4.7825	1910.28	40.6	1138.2	2.3625	-999	46	2176.06	192	94.8658	12.8	5.82	344.06	29.7	287	2.36	9	Opto-Varimex 4	40	150-200	1	Transparent	20	62	8	Wide beam break	44.5x44.5	5.05	Clear Plastic / Plexiglass
900340-406	F	4	8	2018-07-09 09:29:48	3	7.7	6.35	115.63	0	497.42	35	10	1199.8	3.51125	515.92	0.1	121.6	4.655	2134.99	9.9	1078.2	2.3675	-999	63	2650.91	182	89.865	26.8	4.61	381.79	7.7	273	1.74	9	Opto-Varimex 4	40	150-200	1	Transparent	20	62	8	Wide beam break	44.5x44.5	5.05	Clear Plastic / Plexiglass
900340-401	M	4	8	2018-07-09 08:42:19	0	0.1	12.3	201.22	0.1	1140.77	99	19.6	1200	4.5625	577.41	0.1	96.3	6.505	2150.78	19.5	1103.7	2.62	-999	96	2728.19	307	91.975	26.2	8.42	939.55	0	273.8	3.88	43	Opto-Varimex 4	40	150-200	1	Transparent	20	62	8	Wide beam break	44.5x44.5	5.05	Clear Plastic / Plexiglass
900340-4027	M	4	8	2018-09-11 09:38:03	0	0.1	10.17	103.25	0	901.36	77	4.3	1200	4.30375	1170.31	0	253.6	5.575	2479.24	4.3	946.4	3.0325	-999	183	3649.55	376	78.8667	15	7.07	798.11	0.1	285	3.1	16	Opto-Varimex 4	40	150-200	1	Transparent	20	62	8	Wide beam break	44.5x44.5	5.05	Clear Plastic / Plexiglass
900340-4033	M	4	8	2018-09-11 09:38:15	0	0.1	11.21	186.41	0	954.95	95	4.7	1199.6	4.845	831.03	0	124.6	6.95	2365.53	4.7	1075	2.74	-999	96	3196.56	353	89.6132	24.2	7.8	768.54	0.1	275.8	3.41	23	Opto-Varimex 4	40	150-200	1	Transparent	20	62	8	Wide beam break	44.5x44.5	5.05	Clear Plastic / Plexiglass
900340-4038	M	4	8	2018-08-21 13:29:25	0	1	8.99	56.28	0	847.69	50	6.6	1200	3.5225	493.97	0	118.7	4.755	2151.52	6.6	1081.3	2.29	-999	72	2645.49	255	90.1083	9.1	6.18	791.41	1	290.9	2.81	11	Opto-Varimex 4	40	150-200	1	Transparent	20	62	8	Wide beam break	44.5x44.5	5.05	Clear Plastic / Plexiglass
900340-4048	M	4	8	2018-09-24 13:59:12	0	0.3	8.89	201.95	0.3	993.27	95	13.8	1200	4.73125	962.48	0.3	160.6	6	2952.39	13.5	1039.4	3.4625	-999	132	3914.87	585	86.6167	38.6	5.27	791.32	0	261.4	3.62	26	Opto-Varimex 4	40	150-200	1	Transparent	20	62	8	Wide beam break	44.5x44.5	5.05	Clear Plastic / Plexiglass
900340-405	M	4	8	2018-07-09 08:42:13	0	0.1	9.25	177.14	0.1	1009.38	51	5.3	1200	4.1475	560.09	0.1	102.5	5.7675	2396.32	5.2	1097.5	2.5275	-999	75	2956.41	224	91.4583	30	5.98	832.24	0	270	3.27	25	Opto-Varimex 4	40	150-200	1	Transparent	20	62	8	Wide beam break	44.5x44.5	5.05	Clear Plastic / Plexiglass
900340-4050	M	4	8	2018-09-24 13:59:06	0	0.1	10.43	49.24	0.1	1107.31	56	1.8	1199.9	5.36375	641.31	0.1	85.5	7.4275	3443.63	1.7	1114.4	3.3	-999	79	4084.94	374	92.8744	7.4	6.75	1058.07	0	292.6	3.68	7	Opto-Varimex 4	40	150-200	1	Transparent	20	62	8	Wide beam break	44.5x44.5	5.05	Clear Plastic / Plexiglass
900340-4052	M	4	8	2018-09-24 13:58:55	0	0.1	10.64	246.49	0.1	1071.22	78	4.4	1199.9	4.4425	784.85	0.1	139	5.8625	2644.18	4.3	1060.9	3.0225	-999	111	3429.03	326	88.4157	35	7.21	824.73	0	265	3.43	30	Opto-Varimex 4	40	150-200	1	Transparent	20	62	8	Wide beam break	44.5x44.5	5.05	Clear Plastic / Plexiglass
900340-401	M	4	8	2018-07-09 08:42:19	1	2	8	104.71	0	584.11	78	19.6	1200	4.5625	577.41	0.1	96.3	6.505	2150.78	19.5	1103.7	2.62	-999	96	2728.19	307	91.975	18.8	5.66	479.4	2	281.2	2.34	15	Opto-Varimex 4	40	150-200	1	Transparent	20	62	8	Wide beam break	44.5x44.5	5.05	Clear Plastic / Plexiglass
900340-4027	M	4	8	2018-09-11 09:38:03	1	0.7	7.98	346.85	0	830.26	99	4.3	1200	4.30375	1170.31	0	253.6	5.575	2479.24	4.3	946.4	3.0325	-999	183	3649.55	376	78.8667	69.1	5.38	483.41	0.7	230.9	2.6	44	Opto-Varimex 4	40	150-200	1	Transparent	20	62	8	Wide beam break	44.5x44.5	5.05	Clear Plastic / Plexiglass
900340-4033	M	4	8	2018-09-11 09:38:15	1	0	10.47	264.05	0	875.09	88	4.7	1199.6	4.845	831.03	0	124.6	6.95	2365.53	4.7	1075	2.74	-999	96	3196.56	353	89.6132	36.5	7.59	611.04	0	263.5	2.88	27	Opto-Varimex 4	40	150-200	1	Transparent	20	62	8	Wide beam break	44.5x44.5	5.05	Clear Plastic / Plexiglass
900340-4038	M	4	8	2018-08-21 13:29:25	1	0.1	7.77	199.02	0	767.66	67	6.6	1200	3.5225	493.97	0	118.7	4.755	2151.52	6.6	1081.3	2.29	-999	72	2645.49	255	90.1083	37.4	5.32	568.64	0.1	262.6	2.45	25	Opto-Varimex 4	40	150-200	1	Transparent	20	62	8	Wide beam break	44.5x44.5	5.05	Clear Plastic / Plexiglass
900340-4048	M	4	8	2018-09-24 13:59:12	1	0	11.39	317.01	0	1241.93	167	13.8	1200	4.73125	962.48	0.3	160.6	6	2952.39	13.5	1039.4	3.4625	-999	132	3914.87	585	86.6167	44.1	7.19	924.92	0	255.9	4.2	50	Opto-Varimex 4	40	150-200	1	Transparent	20	62	8	Wide beam break	44.5x44.5	5.05	Clear Plastic / Plexiglass
900340-405	M	4	8	2018-07-09 08:42:13	1	3	8.06	200.62	0	768.94	56	5.3	1200	4.1475	560.09	0.1	102.5	5.7675	2396.32	5.2	1097.5	2.5275	-999	75	2956.41	224	91.4583	38.5	5.48	568.32	3	261.5	2.58	22	Opto-Varimex 4	40	150-200	1	Transparent	20	62	8	Wide beam break	44.5x44.5	5.05	Clear Plastic / Plexiglass
900340-4050	M	4	8	2018-09-24 13:59:06	1	0	11.23	187.85	0	1090.85	86	1.8	1199.9	5.36375	641.31	0.1	85.5	7.4275	3443.63	1.7	1114.4	3.3	-999	79	4084.94	374	92.8744	24.4	7.7	903	0	275.6	3.53	24	Opto-Varimex 4	40	150-200	1	Transparent	20	62	8	Wide beam break	44.5x44.5	5.05	Clear Plastic / Plexiglass
900340-4052	M	4	8	2018-09-24 13:58:55	1	0	8.5	185.52	0	911.83	88	4.4	1199.9	4.4425	784.85	0.1	139	5.8625	2644.18	4.3	1060.9	3.0225	-999	111	3429.03	326	88.4157	35	5.33	726.31	0	265	3.17	31	Opto-Varimex 4	40	150-200	1	Transparent	20	62	8	Wide beam break	44.5x44.5	5.05	Clear Plastic / Plexiglass
900340-401	M	4	8	2018-07-09 08:42:19	2	6	7.46	165.08	0	550.19	67	19.6	1200	4.5625	577.41	0.1	96.3	6.505	2150.78	19.5	1103.7	2.62	-999	96	2728.19	307	91.975	33.7	5.41	385.11	6	266.3	2.05	24	Opto-Varimex 4	40	150-200	1	Transparent	20	62	8	Wide beam break	44.5x44.5	5.05	Clear Plastic / Plexiglass
900340-4027	M	4	8	2018-09-11 09:38:03	2	0	8.5	384.13	0	983.2	104	4.3	1200	4.30375	1170.31	0	253.6	5.575	2479.24	4.3	946.4	3.0325	-999	183	3649.55	376	78.8667	83.5	5.39	599.07	0	216.5	3.11	60	Opto-Varimex 4	40	150-200	1	Transparent	20	62	8	Wide beam break	44.5x44.5	5.05	Clear Plastic / Plexiglass
900340-4033	M	4	8	2018-09-11 09:38:15	2	0	9.67	192.99	0	679.7	82	4.7	1199.6	4.845	831.03	0	124.6	6.95	2365.53	4.7	1075	2.74	-999	96	3196.56	353	89.6132	26.3	7.34	486.71	0	273.7	2.33	20	Opto-Varimex 4	40	150-200	1	Transparent	20	62	8	Wide beam break	44.5x44.5	5.05	Clear Plastic / Plexiglass
900340-4038	M	4	8	2018-08-21 13:29:25	2	4.5	6.23	130.1	0	522.28	71	6.6	1200	3.5225	493.97	0	118.7	4.755	2151.52	6.6	1081.3	2.29	-999	72	2645.49	255	90.1083	36.1	4.21	392.18	4.5	263.9	2.02	21	Opto-Varimex 4	40	150-200	1	Transparent	20	62	8	Wide beam break	44.5x44.5	5.05	Clear Plastic / Plexiglass
900340-4048	M	4	8	2018-09-24 13:59:12	2	3.1	8.78	196.91	0	843.9	178	13.8	1200	4.73125	962.48	0.3	160.6	6	2952.39	13.5	1039.4	3.4625	-999	132	3914.87	585	86.6167	34.3	5.79	646.99	3.1	265.7	2.99	27	Opto-Varimex 4	40	150-200	1	Transparent	20	62	8	Wide beam break	44.5x44.5	5.05	Clear Plastic / Plexiglass
900340-405	M	4	8	2018-07-09 08:42:13	2	2.2	8.48	63.23	0	573.74	57	5.3	1200	4.1475	560.09	0.1	102.5	5.7675	2396.32	5.2	1097.5	2.5275	-999	75	2956.41	224	91.4583	10	6.32	510.51	2.2	290	2.16	10	Opto-Varimex 4	40	150-200	1	Transparent	20	62	8	Wide beam break	44.5x44.5	5.05	Clear Plastic / Plexiglass
900340-4050	M	4	8	2018-09-24 13:59:06	2	0.1	10.48	231.86	0	967.53	103	1.8	1199.9	5.36375	641.31	0.1	85.5	7.4275	3443.63	1.7	1114.4	3.3	-999	79	4084.94	374	92.8744	31.6	7.46	735.67	0.1	268.4	3.02	27	Opto-Varimex 4	40	150-200	1	Transparent	20	62	8	Wide beam break	44.5x44.5	5.05	Clear Plastic / Plexiglass
900340-4052	M	4	8	2018-09-24 13:58:55	2	1.9	8.67	230.21	0	808.91	71	4.4	1199.9	4.4425	784.85	0.1	139	5.8625	2644.18	4.3	1060.9	3.0225	-999	111	3429.03	326	88.4157	43.1	5.67	578.7	1.9	256.9	3	28	Opto-Varimex 4	40	150-200	1	Transparent	20	62	8	Wide beam break	44.5x44.5	5.05	Clear Plastic / Plexiglass
900340-401	M	4	8	2018-07-09 08:42:19	3	11.5	8.74	106.4	0	453.12	63	19.6	1200	4.5625	577.41	0.1	96.3	6.505	2150.78	19.5	1103.7	2.62	-999	96	2728.19	307	91.975	17.6	6.53	346.72	11.5	282.4	2.21	14	Opto-Varimex 4	40	150-200	1	Transparent	20	62	8	Wide beam break	44.5x44.5	5.05	Clear Plastic / Plexiglass
900340-4027	M	4	8	2018-09-11 09:38:03	3	3.5	7.78	336.08	0	934.73	96	4.3	1200	4.30375	1170.31	0	253.6	5.575	2479.24	4.3	946.4	3.0325	-999	183	3649.55	376	78.8667	86	4.46	598.65	3.5	214	3.32	63	Opto-Varimex 4	40	150-200	1	Transparent	20	62	8	Wide beam break	44.5x44.5	5.05	Clear Plastic / Plexiglass
900340-4033	M	4	8	2018-09-11 09:38:15	3	4.6	7.41	187.58	0	686.82	88	4.7	1199.6	4.845	831.03	0	124.6	6.95	2365.53	4.7	1075	2.74	-999	96	3196.56	353	89.6132	37.6	5.07	499.24	4.6	262	2.34	26	Opto-Varimex 4	40	150-200	1	Transparent	20	62	8	Wide beam break	44.5x44.5	5.05	Clear Plastic / Plexiglass
900340-4038	M	4	8	2018-08-21 13:29:25	3	1	5.19	108.57	0	507.86	67	6.6	1200	3.5225	493.97	0	118.7	4.755	2151.52	6.6	1081.3	2.29	-999	72	2645.49	255	90.1083	36.1	3.31	399.29	1	263.9	1.88	15	Opto-Varimex 4	40	150-200	1	Transparent	20	62	8	Wide beam break	44.5x44.5	5.05	Clear Plastic / Plexiglass
900340-4048	M	4	8	2018-09-24 13:59:12	3	10.4	8.79	246.61	0	835.77	145	13.8	1200	4.73125	962.48	0.3	160.6	6	2952.39	13.5	1039.4	3.4625	-999	132	3914.87	585	86.6167	43.6	5.75	589.16	10.4	256.4	3.04	29	Opto-Varimex 4	40	150-200	1	Transparent	20	62	8	Wide beam break	44.5x44.5	5.05	Clear Plastic / Plexiglass
900340-405	M	4	8	2018-07-09 08:42:13	3	0	7.39	119.1	0	604.35	60	5.3	1200	4.1475	560.09	0.1	102.5	5.7675	2396.32	5.2	1097.5	2.5275	-999	75	2956.41	224	91.4583	24	5.29	485.25	0	276	2.1	18	Opto-Varimex 4	40	150-200	1	Transparent	20	62	8	Wide beam break	44.5x44.5	5.05	Clear Plastic / Plexiglass
900340-4050	M	4	8	2018-09-24 13:59:06	3	1.6	10.77	172.36	0	919.25	129	1.8	1199.9	5.36375	641.31	0.1	85.5	7.4275	3443.63	1.7	1114.4	3.3	-999	79	4084.94	374	92.8744	22.1	7.8	746.89	1.6	277.8	2.97	21	Opto-Varimex 4	40	150-200	1	Transparent	20	62	8	Wide beam break	44.5x44.5	5.05	Clear Plastic / Plexiglass
900340-4052	M	4	8	2018-09-24 13:58:55	3	2.4	7.73	122.63	0	637.07	89	4.4	1199.9	4.4425	784.85	0.1	139	5.8625	2644.18	4.3	1060.9	3.0225	-999	111	3429.03	326	88.4157	25.9	5.24	514.44	2.4	274	2.49	22	Opto-Varimex 4	40	150-200	1	Transparent	20	62	8	Wide beam break	44.5x44.5	5.05	Clear Plastic / Plexiglass

## Sheet: Light-dark
mouse_name		group	week	datetime	side_changes	light_side	dark_side	mobile_light_side	mobile_dark_side	latency_dark	percent_dark	percent_light	transition	light_level_light	light_level_dark	arena_id	equipment_manufacturer	disinfectant	starting_position	walls_opaque	box_setup	light_side_arena_dimensions	dark_side_arena_dimensions	entry_way_dimensions	total_time
900340-101	M	1	9	2018-07-18 08:30:56	73	210	390.6	185.6	349	35.7	69.14	29.02	Yes	200	4	1	Med Associates	10% Nolvasan Solution	Facing towards entry	Yes	Standalone	431.8 x 212.725 x 203.2	431.8 x 212.725 x 203.2	101.6 x 3.175 x 101.6	600.6
900340-1011	M	1	9	2018-07-18 08:31:18	66	164.5	435.1	149.6	390.8	7.4	73.47	26.2	Yes	200	4	2	Med Associates	10% Nolvasan Solution	Facing towards entry	Yes	Standalone	431.8 x 212.725 x 203.2	431.8 x 212.725 x 203.2	101.6 x 3.175 x 101.6	599.6
900340-1013	F	1	9	2018-07-18 08:58:59	110	193.2	407	181	364.2	4.2	68.24	31.47	Yes	200	4	2	Med Associates	10% Nolvasan Solution	Facing towards entry	Yes	Standalone	431.8 x 212.725 x 203.2	431.8 x 212.725 x 203.2	101.6 x 3.175 x 101.6	600.6
900340-1019	M	1	9	2018-09-19 10:23:21	54	272.8	327.3	268.5	320.3	69.2	61.65	33.93	Yes	200	4	1	Med Associates	10% Nolvasan Solution	Facing towards entry	Yes	Standalone	431.8 x 212.725 x 203.2	431.8 x 212.725 x 203.2	101.6 x 3.175 x 101.6	600.1
900340-102	F	1	9	2018-07-18 08:59:28	51	256.9	343.7	239.7	303.4	68	64.53	31.45	Yes	200	4	1	Med Associates	10% Nolvasan Solution	Facing towards entry	Yes	Standalone	431.8 x 212.725 x 203.2	431.8 x 212.725 x 203.2	101.6 x 3.175 x 101.6	600.6
900340-1020	F	1	9	2018-09-19 10:49:59	104	232.7	367.4	218.5	339.9	7.4	61.99	37.54	Yes	200	4	1	Med Associates	10% Nolvasan Solution	Facing towards entry	Yes	Standalone	431.8 x 212.725 x 203.2	431.8 x 212.725 x 203.2	101.6 x 3.175 x 101.6	600.1
900340-1021	M	1	9	2018-09-19 10:23:15	81	229	371.6	221	349	7.4	62.64	36.9	Yes	200	4	2	Med Associates	10% Nolvasan Solution	Facing towards entry	Yes	Standalone	431.8 x 212.725 x 203.2	431.8 x 212.725 x 203.2	101.6 x 3.175 x 101.6	600.6
900340-1022	F	1	9	2018-09-19 10:50:11	85	241.7	358.4	215.6	328.9	4.5	60.17	39.53	Yes	200	4	2	Med Associates	10% Nolvasan Solution	Facing towards entry	Yes	Standalone	431.8 x 212.725 x 203.2	431.8 x 212.725 x 203.2	101.6 x 3.175 x 101.6	600.1
900340-1023	M	1	9	2018-09-19 10:24:03	60	196.9	403.2	175.9	336.9	5.2	67.78	31.94	Yes	200	4	3	Med Associates	10% Nolvasan Solution	Facing towards entry	Yes	Standalone	431.8 x 212.725 x 203.2	431.8 x 212.725 x 203.2	101.6 x 3.175 x 101.6	600.1
900340-1024	F	1	9	2018-09-19 10:50:31	113	222.6	377.5	206.1	329	18.7	64.93	33.98	Yes	200	4	3	Med Associates	10% Nolvasan Solution	Facing towards entry	Yes	Standalone	431.8 x 212.725 x 203.2	431.8 x 212.725 x 203.2	101.6 x 3.175 x 101.6	600.1
900340-1025	M	1	9	2018-09-19 10:23:45	64	229.5	370.5	183.8	306.4	42.2	66.41	31.21	Yes	200	4	4	Med Associates	10% Nolvasan Solution	Facing towards entry	Yes	Standalone	431.8 x 212.725 x 203.2	431.8 x 212.725 x 203.2	101.6 x 3.175 x 101.6	600.1
900340-1026	F	1	9	2018-09-19 10:50:41	79	222.1	372.2	186.7	327.3	16	63.72	34.34	Yes	200	4	4	Med Associates	10% Nolvasan Solution	Facing towards entry	Yes	Standalone	431.8 x 212.725 x 203.2	431.8 x 212.725 x 203.2	101.6 x 3.175 x 101.6	600.1
900340-1035	F	1	9	2018-08-15 07:40:06	82	213.7	386.5	185.9	360.4	8.9	65.36	34.12	Yes	200	4	1	Med Associates	10% Nolvasan Solution	Facing towards entry	Yes	Standalone	431.8 x 212.725 x 203.2	431.8 x 212.725 x 203.2	101.6 x 3.175 x 101.6	600.2
900340-1037	F	1	9	2018-08-15 07:40:23	75	155.5	444.5	143.4	418	5.1	74.69	25.06	Yes	200	4	2	Med Associates	10% Nolvasan Solution	Facing towards entry	Yes	Standalone	431.8 x 212.725 x 203.2	431.8 x 212.725 x 203.2	101.6 x 3.175 x 101.6	600.2
900340-1057	M	1	9	2018-08-15 07:19:30	81	292.9	307.7	259.8	275	4.5	51.62	48.02	Yes	200	4	1	Med Associates	10% Nolvasan Solution	Facing towards entry	Yes	Standalone	431.8 x 212.725 x 203.2	431.8 x 212.725 x 203.2	101.6 x 3.175 x 101.6	600.6
900340-1059	M	1	9	2018-08-15 07:19:18	61	175.9	424.7	161.1	390.3	4	71.19	28.62	Yes	200	4	2	Med Associates	10% Nolvasan Solution	Facing towards entry	Yes	Standalone	431.8 x 212.725 x 203.2	431.8 x 212.725 x 203.2	101.6 x 3.175 x 101.6	600.6
900340-20023	F	2	9	2018-09-19 10:51:41	80	190.3	409.8	180.1	363.1	1.3	68.44	31.49	Yes	200	4	6	Med Associates	10% Nolvasan Solution	Facing towards entry	Yes	Standalone	431.8 x 212.725 x 203.2	431.8 x 212.725 x 203.2	101.6 x 3.175 x 101.6	600.1
900340-201	M	2	9	2018-07-18 08:32:03	62	156.1	444.5	141.7	413.4	5.3	74.67	25.11	Yes	200	4	3	Med Associates	10% Nolvasan Solution	Facing towards entry	Yes	Standalone	431.8 x 212.725 x 203.2	431.8 x 212.725 x 203.2	101.6 x 3.175 x 101.6	600.6
900340-202	F	2	9	2018-07-18 08:59:53	86	266.5	334.1	233.5	298.9	3.5	55.95	43.79	Yes	200	4	3	Med Associates	10% Nolvasan Solution	Facing towards entry	Yes	Standalone	431.8 x 212.725 x 203.2	431.8 x 212.725 x 203.2	101.6 x 3.175 x 101.6	600.6
900340-2023	M	2	9	2018-08-15 07:19:52	81	238.1	362.4	224.9	325.5	6.3	60.98	38.59	Yes	200	4	3	Med Associates	10% Nolvasan Solution	Facing towards entry	Yes	Standalone	431.8 x 212.725 x 203.2	431.8 x 212.725 x 203.2	101.6 x 3.175 x 101.6	600.6
900340-2024	M	2	9	2018-08-15 07:19:34	53	190.4	409.7	176.5	363.9	43	73.54	24.56	Yes	200	4	4	Med Associates	10% Nolvasan Solution	Facing towards entry	Yes	Standalone	431.8 x 212.725 x 203.2	431.8 x 212.725 x 203.2	101.6 x 3.175 x 101.6	600.1
900340-2025	F	2	9	2018-08-15 07:39:58	65	194.4	406.3	180	349	13.4	69.18	30.13	Yes	200	4	3	Med Associates	10% Nolvasan Solution	Facing towards entry	Yes	Standalone	431.8 x 212.725 x 203.2	431.8 x 212.725 x 203.2	101.6 x 3.175 x 101.6	600.7
900340-2026	F	2	9	2018-08-15 07:40:18	46	186.1	414.1	172.3	342.5	6.4	69.74	29.94	Yes	200	4	4	Med Associates	10% Nolvasan Solution	Facing towards entry	Yes	Standalone	431.8 x 212.725 x 203.2	431.8 x 212.725 x 203.2	101.6 x 3.175 x 101.6	600.2
900340-2029	M	2	9	2018-09-19 10:23:46	58	171.4	429.2	166.2	409.8	22	74.18	24.88	Yes	200	4	5	Med Associates	10% Nolvasan Solution	Facing towards entry	Yes	Standalone	431.8 x 212.725 x 203.2	431.8 x 212.725 x 203.2	101.6 x 3.175 x 101.6	600.6
900340-2030	F	2	9	2018-09-19 10:51:32	75	276.9	323.7	240.6	287.5	22.2	55.96	42.41	Yes	200	4	5	Med Associates	10% Nolvasan Solution	Facing towards entry	Yes	Standalone	431.8 x 212.725 x 203.2	431.8 x 212.725 x 203.2	101.6 x 3.175 x 101.6	600.6
900340-2031	M	2	9	2018-09-19 10:23:29	75	223.2	376.9	206.3	353.3	7.1	63.56	36.01	Yes	200	4	6	Med Associates	10% Nolvasan Solution	Facing towards entry	Yes	Standalone	431.8 x 212.725 x 203.2	431.8 x 212.725 x 203.2	101.6 x 3.175 x 101.6	600.1
900340-2035	M	2	9	2018-09-26 13:22:28	57	253.5	346.6	234.9	335.1	6.3	58.37	41.19	Yes	200	4	1	Med Associates	10% Nolvasan Solution	Facing towards entry	Yes	Standalone	431.8 x 212.725 x 203.2	431.8 x 212.725 x 203.2	101.6 x 3.175 x 101.6	600.1
900340-2036	F	2	9	2018-09-26 13:23:27	46	139.1	460.5	124.7	405.2	9.9	78.09	21.55	Yes	200	4	7	Med Associates	10% Nolvasan Solution	Facing towards entry	Yes	Standalone	431.8 x 212.725 x 203.2	431.8 x 212.725 x 203.2	101.6 x 3.175 x 101.6	599.6
900340-2037	M	2	9	2018-09-26 13:22:23	50	214	386.6	211.5	384.7	8.6	65.3	34.2	Yes	200	4	2	Med Associates	10% Nolvasan Solution	Facing towards entry	Yes	Standalone	431.8 x 212.725 x 203.2	431.8 x 212.725 x 203.2	101.6 x 3.175 x 101.6	600.6
900340-2038	F	2	9	2018-09-26 13:23:34	75	206.7	393.4	188.4	320.6	4.4	66.04	33.71	Yes	200	4	8	Med Associates	10% Nolvasan Solution	Facing towards entry	Yes	Standalone	431.8 x 212.725 x 203.2	431.8 x 212.725 x 203.2	101.6 x 3.175 x 101.6	600.1
900340-207	F	2	9	2018-07-18 09:00:14	45	142	458.6	128.7	416.1	25.3	79.71	19.43	Yes	200	4	4	Med Associates	10% Nolvasan Solution	Facing towards entry	Yes	Standalone	431.8 x 212.725 x 203.2	431.8 x 212.725 x 203.2	101.6 x 3.175 x 101.6	600.6
900340-209	M	2	9	2018-07-18 08:31:43	46	152.8	447.3	137.7	411	5.2	75.19	24.6	Yes	200	4	4	Med Associates	10% Nolvasan Solution	Facing towards entry	Yes	Standalone	431.8 x 212.725 x 203.2	431.8 x 212.725 x 203.2	101.6 x 3.175 x 101.6	600.1
900340-30040	F	3	9	2018-09-26 13:46:03	88	158.6	442	152.9	437.4	4.5	74.15	25.66	Yes	200	4	2	Med Associates	10% Nolvasan Solution	Facing towards entry	Yes	Standalone	431.8 x 212.725 x 203.2	431.8 x 212.725 x 203.2	101.6 x 3.175 x 101.6	600.6
900340-30041	M	3	9	2018-09-26 13:22:50	107	220.2	379.9	204.4	335.8	2.6	63.58	36.26	Yes	200	4	4	Med Associates	10% Nolvasan Solution	Facing towards entry	Yes	Standalone	431.8 x 212.725 x 203.2	431.8 x 212.725 x 203.2	101.6 x 3.175 x 101.6	600.1
900340-301	M	3	9	2018-07-18 08:32:25	78	123.6	477	120.7	415.9	15.2	81.48	18.05	Yes	200	4	5	Med Associates	10% Nolvasan Solution	Facing towards entry	Yes	Standalone	431.8 x 212.725 x 203.2	431.8 x 212.725 x 203.2	101.6 x 3.175 x 101.6	600.6
900340-3010	F	3	9	2018-07-18 09:01:02	77	162.2	437.9	157.4	419	22.2	75.77	23.33	Yes	200	4	6	Med Associates	10% Nolvasan Solution	Facing towards entry	Yes	Standalone	431.8 x 212.725 x 203.2	431.8 x 212.725 x 203.2	101.6 x 3.175 x 101.6	600.1
900340-302	F	3	9	2018-07-18 09:00:41	48	60.1	533.6	60	458.3	4.6	89.53	9.24	Yes	200	4	5	Med Associates	10% Nolvasan Solution	Facing towards entry	Yes	Standalone	431.8 x 212.725 x 203.2	431.8 x 212.725 x 203.2	101.6 x 3.175 x 101.6	600.6
900340-3021	F	3	9	2018-08-15 07:40:53	34	122.2	478.5	109.5	387	43.8	85.92	13.05	Yes	200	4	5	Med Associates	10% Nolvasan Solution	Facing towards entry	Yes	Standalone	431.8 x 212.725 x 203.2	431.8 x 212.725 x 203.2	101.6 x 3.175 x 101.6	600.7
900340-3026	F	3	9	2018-08-15 07:41:01	74	145.3	454.9	136.8	424.3	15.6	77.81	21.61	Yes	200	4	6	Med Associates	10% Nolvasan Solution	Facing towards entry	Yes	Standalone	431.8 x 212.725 x 203.2	431.8 x 212.725 x 203.2	101.6 x 3.175 x 101.6	600.2
900340-3039	M	3	9	2018-09-26 13:22:42	100	184.3	415.3	171.4	373.5	4	69.73	30.07	Yes	200	4	3	Med Associates	10% Nolvasan Solution	Facing towards entry	Yes	Standalone	431.8 x 212.725 x 203.2	431.8 x 212.725 x 203.2	101.6 x 3.175 x 101.6	599.6
900340-3040	M	3	9	2018-08-15 07:20:15	30	65.6	534.5	63.4	470.6	11.5	90.81	9.02	Yes	200	4	5	Med Associates	10% Nolvasan Solution	Facing towards entry	Yes	Standalone	431.8 x 212.725 x 203.2	431.8 x 212.725 x 203.2	101.6 x 3.175 x 101.6	600.1
900340-3041	M	3	9	2018-08-15 07:20:26	80	140.2	453.5	134.1	433.5	1.5	75.76	23.11	Yes	200	4	6	Med Associates	10% Nolvasan Solution	Facing towards entry	Yes	Standalone	431.8 x 212.725 x 203.2	431.8 x 212.725 x 203.2	101.6 x 3.175 x 101.6	600.1
900340-3042	F	3	9	2018-09-26 13:46:17	84	156	444.1	149.4	391.4	12.3	75.55	23.95	Yes	200	4	1	Med Associates	10% Nolvasan Solution	Facing towards entry	Yes	Standalone	431.8 x 212.725 x 203.2	431.8 x 212.725 x 203.2	101.6 x 3.175 x 101.6	600.1
900340-3043	M	3	9	2018-09-26 13:23:04	58	221.3	378.8	219.1	367.7	65.6	70.87	25.95	Yes	200	4	5	Med Associates	10% Nolvasan Solution	Facing towards entry	Yes	Standalone	431.8 x 212.725 x 203.2	431.8 x 212.725 x 203.2	101.6 x 3.175 x 101.6	600.1
900340-3044	F	3	9	2018-09-26 13:46:29	139	236.5	363.6	213.4	318.7	2.8	60.87	38.94	Yes	200	4	3	Med Associates	10% Nolvasan Solution	Facing towards entry	Yes	Standalone	431.8 x 212.725 x 203.2	431.8 x 212.725 x 203.2	101.6 x 3.175 x 101.6	600.1
900340-3046	F	3	9	2018-09-26 13:46:37	81	134.3	465.6	122.8	413	31	81.74	17.2	Yes	200	4	4	Med Associates	10% Nolvasan Solution	Facing towards entry	Yes	Standalone	431.8 x 212.725 x 203.2	431.8 x 212.725 x 203.2	101.6 x 3.175 x 101.6	600.6
900340-3047	M	3	9	2018-09-26 13:23:15	88	235.5	364.6	228.1	340.2	63.3	67.92	28.7	Yes	200	4	6	Med Associates	10% Nolvasan Solution	Facing towards entry	Yes	Standalone	431.8 x 212.725 x 203.2	431.8 x 212.725 x 203.2	101.6 x 3.175 x 101.6	600.1
900340-309	M	3	9	2018-07-18 08:32:45	97	200.6	391.1	186.5	363.8	1.8	65.37	33.13	Yes	200	4	6	Med Associates	10% Nolvasan Solution	Facing towards entry	Yes	Standalone	431.8 x 212.725 x 203.2	431.8 x 212.725 x 203.2	101.6 x 3.175 x 101.6	600.1
900340-401	M	4	9	2018-07-18 08:33:40	96	272.6	328	256.1	310.4	11.2	55.65	43.52	Yes	200	4	7	Med Associates	10% Nolvasan Solution	Facing towards entry	Yes	Standalone	431.8 x 212.725 x 203.2	431.8 x 212.725 x 203.2	101.6 x 3.175 x 101.6	600.6
900340-4027	M	4	9	2018-09-19 10:25:06	67	281.9	318.7	241.2	293.2	5.9	53.59	45.95	Yes	200	4	7	Med Associates	10% Nolvasan Solution	Facing towards entry	Yes	Standalone	431.8 x 212.725 x 203.2	431.8 x 212.725 x 203.2	101.6 x 3.175 x 101.6	600.6
900340-4028	F	4	9	2018-09-19 10:52:19	63	209.8	390.8	161.9	324.3	6	65.72	33.93	Yes	200	4	7	Med Associates	10% Nolvasan Solution	Facing towards entry	Yes	Standalone	431.8 x 212.725 x 203.2	431.8 x 212.725 x 203.2	101.6 x 3.175 x 101.6	600.6
900340-403	F	4	9	2018-07-18 09:01:53	83	265.5	334.5	224.4	262.6	3.8	56.09	43.6	Yes	200	4	7	Med Associates	10% Nolvasan Solution	Facing towards entry	Yes	Standalone	431.8 x 212.725 x 203.2	431.8 x 212.725 x 203.2	101.6 x 3.175 x 101.6	600.2
900340-4033	M	4	9	2018-09-19 10:24:53	77	278.9	321.2	260.5	276	1.6	53.67	46.21	Yes	200	4	8	Med Associates	10% Nolvasan Solution	Facing towards entry	Yes	Standalone	431.8 x 212.725 x 203.2	431.8 x 212.725 x 203.2	101.6 x 3.175 x 101.6	600.1
900340-4034	F	4	9	2018-09-19 10:52:27	66	180	420.1	179.9	413.2	6.1	70.72	28.98	Yes	200	4	8	Med Associates	10% Nolvasan Solution	Facing towards entry	Yes	Standalone	431.8 x 212.725 x 203.2	431.8 x 212.725 x 203.2	101.6 x 3.175 x 101.6	600.1
900340-4038	M	4	9	2018-08-28 11:31:14	89	319	281.2	300.9	263.5	4.2	47.18	52.45	Yes	200	4	1	Med Associates	10% Nolvasan Solution	Facing towards entry	Yes	Standalone	431.8 x 212.725 x 203.2	431.8 x 212.725 x 203.2	101.6 x 3.175 x 101.6	600.2
900340-4043	F	4	9	2018-08-28 11:31:26	425	442.2	158.5	419.2	149	4.5	26.59	72.86	Yes	200	4	2	Med Associates	10% Nolvasan Solution	Facing towards entry	Yes	Standalone	431.8 x 212.725 x 203.2	431.8 x 212.725 x 203.2	101.6 x 3.175 x 101.6	600.7
900340-4044	F	4	9	2018-08-28 11:31:40	100	321.7	278.4	298.8	254.7	13.4	47.45	51.37	Yes	200	4	3	Med Associates	10% Nolvasan Solution	Facing towards entry	Yes	Standalone	431.8 x 212.725 x 203.2	431.8 x 212.725 x 203.2	101.6 x 3.175 x 101.6	600.1
900340-4048	M	4	9	2018-10-03 10:47:01	81	300.7	299.9	258	254.9	9	50.69	48.57	Yes	200	4	1	Med Associates	10% Nolvasan Solution	Facing towards entry	Yes	Standalone	431.8 x 212.725 x 203.2	431.8 x 212.725 x 203.2	101.6 x 3.175 x 101.6	600.6
900340-4049	F	4	9	2018-10-03 10:47:54	86	257	343.2	221.3	266.3	3.4	57.47	42.22	Yes	200	4	4	Med Associates	10% Nolvasan Solution	Facing towards entry	Yes	Standalone	431.8 x 212.725 x 203.2	431.8 x 212.725 x 203.2	101.6 x 3.175 x 101.6	600.6
900340-405	M	4	9	2018-07-18 08:33:07	70	200.7	399.4	200.6	394.5	5.8	67.21	32.48	Yes	200	4	8	Med Associates	10% Nolvasan Solution	Facing towards entry	Yes	Standalone	431.8 x 212.725 x 203.2	431.8 x 212.725 x 203.2	101.6 x 3.175 x 101.6	600.1
900340-4050	M	4	9	2018-10-03 10:47:16	114	266.5	334.1	256.1	323.6	4.1	56.01	43.69	Yes	200	4	2	Med Associates	10% Nolvasan Solution	Facing towards entry	Yes	Standalone	431.8 x 212.725 x 203.2	431.8 x 212.725 x 203.2	101.6 x 3.175 x 101.6	600.6
900340-4051	F	4	9	2018-10-03 10:48:07	86	225.9	374.2	204.7	294.8	5.6	62.94	36.71	Yes	200	4	5	Med Associates	10% Nolvasan Solution	Facing towards entry	Yes	Standalone	431.8 x 212.725 x 203.2	431.8 x 212.725 x 203.2	101.6 x 3.175 x 101.6	600.1
900340-4052	M	4	9	2018-10-03 10:47:27	116	241.1	358.5	223.3	328.2	21.1	61.97	36.69	Yes	200	4	3	Med Associates	10% Nolvasan Solution	Facing towards entry	Yes	Standalone	431.8 x 212.725 x 203.2	431.8 x 212.725 x 203.2	101.6 x 3.175 x 101.6	599.6
900340-406	F	4	9	2018-07-18 09:01:28	80	183	417.6	172.2	413.3	5.1	70.13	29.62	Yes	200	4	8	Med Associates	10% Nolvasan Solution	Facing towards entry	Yes	Standalone	431.8 x 212.725 x 203.2	431.8 x 212.725 x 203.2	101.6 x 3.175 x 101.6	600.6

## Sheet: Acoustic startle
mouse_name	weight (g)	group	week	datetime	BN	PP1	PP2	PP3	S	PP1_S	PP2_S	PP3_S	PPI1	PPI2	PPI3	PPIG	PP1Valid	PP2Valid	PP3Valid	SValid	PPI2Valid	PPI3Valid	PP1S	PP2S	PP3S	Inter_Trial_Interval	Num_Trials	In_chamber_adapt_time	Stimulus_order	Startle_Stimulus	Light_Level	chamber	device_id	Equipment_manufacturer	Equipment_model	Software_version	Mouse_chamber_dimension	Sound_generator_manuf	Sound_proof_box_dimension	Sound_generator_model	Inter_PPS_stimulus_interval	background_noise	startle_response_measure
900340-101	32.04	1	10	2018-07-24 13:42:03	9	20.4	290.9	408.5	699	239.4	141.8	144.5	65.73	79.7	79.32	75	yes	no	no	yes	yes	yes	74	82	90	random 10-20	80	5	Pseudo-random	120	70	1	10	San Diego Instruments	SR-LAB Startle Response System	SR LAB software	4 x 9	San Diego Instruments	28.5 x 28.5 x 30	SR-LAB CONTROL SRC000495	50	65	Max peak
900340-1011	42.69	1	10	2018-07-24 13:42:03	18.4	32.4	159.6	430.5	889	514.7	257.6	219.9	42.13	71.04	75.28	63	yes	no	no	yes	yes	yes	74	82	90	random 10-20	80	5	Pseudo-random	120	70	2	10	San Diego Instruments	SR-LAB Startle Response System	SR LAB software	4 x 9	San Diego Instruments	28.5 x 28.5 x 30	SR-LAB CONTROL SRC000495	50	65	Max peak
900340-1013	31.97	1	10	2018-07-24 14:28:20	18.4	27.4	18.3	60.6	197	122.1	112	66.1	38.11	43.23	66.5	49	yes	yes	no	yes	no	yes	74	82	90	random 10-20	80	5	Pseudo-random	120	70	2	10	San Diego Instruments	SR-LAB Startle Response System	SR LAB software	4 x 9	San Diego Instruments	28.5 x 28.5 x 30	SR-LAB CONTROL SRC000495	50	65	Max peak
900340-1019	39.17	1	10	2018-09-28 08:22:35	17.5	29.5	19.9	21.7	106	138.9	42.3	71.1	-31.29	60.02	32.8	21	yes	yes	yes	yes	yes	no	74	82	90	random 10-20	80	5	Pseudo-random	120	70	1	10	San Diego Instruments	SR-LAB Startle Response System	SR LAB software	4 x 9	San Diego Instruments	28.5 x 28.5 x 30	SR-LAB CONTROL SRC000495	50	65	Max peak
900340-102	26.28	1	10	2018-07-24 14:28:20	11.8	41.1	59	48.3	102	49.1	19.9	28.5	51.82	80.47	72.03	68	no	no	no	yes	yes	yes	74	82	90	random 10-20	80	5	Pseudo-random	120	70	1	10	San Diego Instruments	SR-LAB Startle Response System	SR LAB software	4 x 9	San Diego Instruments	28.5 x 28.5 x 30	SR-LAB CONTROL SRC000495	50	65	Max peak
900340-1020	30.85	1	10	2018-09-28 09:13:43	9.2	9.4	9.8	14.6	185	90.1	54	30.2	51.4	70.87	83.71	69	yes	yes	yes	yes	yes	yes	74	82	90	random 10-20	80	5	Pseudo-random	120	70	1	10	San Diego Instruments	SR-LAB Startle Response System	SR LAB software	4 x 9	San Diego Instruments	28.5 x 28.5 x 30	SR-LAB CONTROL SRC000495	50	65	Max peak
900340-1021	39.62	1	10	2018-09-28 08:22:35	17.3	18.5	14.6	54.8	125	106.4	66.3	106.1	15.02	47.04	15.26	26	yes	yes	no	yes	no	no	74	82	90	random 10-20	80	5	Pseudo-random	120	70	2	10	San Diego Instruments	SR-LAB Startle Response System	SR LAB software	4 x 9	San Diego Instruments	28.5 x 28.5 x 30	SR-LAB CONTROL SRC000495	50	65	Max peak
900340-1022	35.65	1	10	2018-09-28 09:13:43	13.3	18.4	18.5	52.1	87	75	66.4	66.5	13.49	23.41	23.3	20	yes	yes	no	yes	no	no	74	82	90	random 10-20	80	5	Pseudo-random	120	70	2	10	San Diego Instruments	SR-LAB Startle Response System	SR LAB software	4 x 9	San Diego Instruments	28.5 x 28.5 x 30	SR-LAB CONTROL SRC000495	50	65	Max peak
900340-1023	33.66	1	10	2018-09-28 08:22:35	9.8	9.8	15.6	23.8	102	49.8	33.8	86.4	51.22	66.9	15.38	45	yes	yes	yes	yes	yes	no	74	82	90	random 10-20	80	5	Pseudo-random	120	70	3	10	San Diego Instruments	SR-LAB Startle Response System	SR LAB software	4 x 9	San Diego Instruments	28.5 x 28.5 x 30	SR-LAB CONTROL SRC000495	50	65	Max peak
900340-1024	30.19	1	10	2018-09-28 09:13:43	16.5	9.8	10	16.3	120	82.7	59.4	25.4	30.91	50.38	78.78	53	yes	yes	yes	yes	yes	yes	74	82	90	random 10-20	80	5	Pseudo-random	120	70	3	10	San Diego Instruments	SR-LAB Startle Response System	SR LAB software	4 x 9	San Diego Instruments	28.5 x 28.5 x 30	SR-LAB CONTROL SRC000495	50	65	Max peak
900340-1025	36.26	1	10	2018-09-28 08:22:35	13	13.8	11.7	14.7	581	716.1	317.8	272.1	-23.21	45.32	53.18	25	yes	yes	yes	yes	no	yes	74	82	90	random 10-20	80	5	Pseudo-random	120	70	4	10	San Diego Instruments	SR-LAB Startle Response System	SR LAB software	4 x 9	San Diego Instruments	28.5 x 28.5 x 30	SR-LAB CONTROL SRC000495	50	65	Max peak
900340-1026	29.73	1	10	2018-09-28 09:13:43	16.8	19.2	47.4	76.4	298	70.2	29.2	39.5	76.44	90.2	86.74	84	yes	yes	no	yes	yes	yes	74	82	90	random 10-20	80	5	Pseudo-random	120	70	4	10	San Diego Instruments	SR-LAB Startle Response System	SR LAB software	4 x 9	San Diego Instruments	28.5 x 28.5 x 30	SR-LAB CONTROL SRC000495	50	65	Max peak
900340-1035	34.71	1	10	2018-08-22 11:57:16	12.9	15.4	36.9	48.9	128	103.6	27.6	29	18.87	78.39	77.29	58	yes	yes	no	yes	yes	yes	74	82	90	random 10-20	80	5	Pseudo-random	120	70	1	10	San Diego Instruments	SR-LAB Startle Response System	SR LAB software	4 x 9	San Diego Instruments	28.5 x 28.5 x 30	SR-LAB CONTROL SRC000495	50	65	Max peak
900340-1037	30.32	1	10	2018-08-22 11:57:16	16.7	22.5	18	42.7	213	126	93.4	84.6	40.79	56.11	60.24	52	yes	yes	yes	yes	yes	yes	74	82	90	random 10-20	80	5	Pseudo-random	120	70	2	10	San Diego Instruments	SR-LAB Startle Response System	SR LAB software	4 x 9	San Diego Instruments	28.5 x 28.5 x 30	SR-LAB CONTROL SRC000495	50	65	Max peak
900340-1057	47.29	1	10	2018-08-22 11:57:16	12.3	13.6	13.4	27	710	531.1	384.2	211.5	25.21	45.89	70.22	47	yes	yes	yes	yes	no	yes	74	82	90	random 10-20	80	5	Pseudo-random	120	70	3	10	San Diego Instruments	SR-LAB Startle Response System	SR LAB software	4 x 9	San Diego Instruments	28.5 x 28.5 x 30	SR-LAB CONTROL SRC000495	50	65	Max peak
900340-1059	36.98	1	10	2018-08-22 11:57:16	10.4	9.2	12.1	26.5	253	91.2	59.8	48.8	63.9	76.33	80.68	74	yes	yes	yes	yes	yes	yes	74	82	90	random 10-20	80	5	Pseudo-random	120	70	4	10	San Diego Instruments	SR-LAB Startle Response System	SR LAB software	4 x 9	San Diego Instruments	28.5 x 28.5 x 30	SR-LAB CONTROL SRC000495	50	65	Max peak
900340-20023	35.05	2	10	2018-09-28 09:13:43	11.5	14.4	75.1	57.3	350	190.9	67.7	61.6	45.44	80.65	82.39	70	yes	no	no	yes	yes	yes	74	82	90	random 10-20	80	5	Pseudo-random	120	70	6	10	San Diego Instruments	SR-LAB Startle Response System	SR LAB software	4 x 9	San Diego Instruments	28.5 x 28.5 x 30	SR-LAB CONTROL SRC000495	50	65	Max peak
900340-201	51.98	2	10	2018-07-24 13:42:03	12.8	10.8	51.1	41.9	697	420.5	177.2	126.8	39.68	74.58	81.81	65	yes	no	no	yes	yes	yes	74	82	90	random 10-20	80	5	Pseudo-random	120	70	3	10	San Diego Instruments	SR-LAB Startle Response System	SR LAB software	4 x 9	San Diego Instruments	28.5 x 28.5 x 30	SR-LAB CONTROL SRC000495	50	65	Max peak
900340-202	38.48	2	10	2018-07-24 14:28:20	12.7	18.3	21.9	29	29	72.7	59.4	21.6	-148.12	-102.73	26.28	-75	yes	yes	yes	no	no	no	74	82	90	random 10-20	80	5	Pseudo-random	120	70	3	10	San Diego Instruments	SR-LAB Startle Response System	SR LAB software	4 x 9	San Diego Instruments	28.5 x 28.5 x 30	SR-LAB CONTROL SRC000495	50	65	Max peak
900340-2023	44.75	2	10	2018-08-22 11:57:16	12.4	40.5	116.3	146.8	561	228.9	90.2	53.3	59.22	83.93	90.5	78	no	no	no	yes	yes	yes	74	82	90	random 10-20	80	5	Pseudo-random	120	70	5	10	San Diego Instruments	SR-LAB Startle Response System	SR LAB software	4 x 9	San Diego Instruments	28.5 x 28.5 x 30	SR-LAB CONTROL SRC000495	50	65	Max peak
900340-2024	44.4	2	10	2018-08-22 11:57:16	15.9	13.7	60.9	56	613	127.7	109	42.1	79.17	82.22	93.13	85	yes	no	no	yes	yes	yes	74	82	90	random 10-20	80	5	Pseudo-random	120	70	6	10	San Diego Instruments	SR-LAB Startle Response System	SR LAB software	4 x 9	San Diego Instruments	28.5 x 28.5 x 30	SR-LAB CONTROL SRC000495	50	65	Max peak
900340-2025	30.64	2	10	2018-08-22 11:57:16	18.6	24.6	22.8	69.5	314	88.2	45	45.3	71.89	85.66	85.56	81	yes	yes	no	yes	yes	yes	74	82	90	random 10-20	80	5	Pseudo-random	120	70	7	10	San Diego Instruments	SR-LAB Startle Response System	SR LAB software	4 x 9	San Diego Instruments	28.5 x 28.5 x 30	SR-LAB CONTROL SRC000495	50	65	Max peak
900340-2026	37.8	2	10	2018-08-22 11:57:16	14.4	14.8	17.1	32.7	469	228.6	132.2	135.1	51.27	71.82	71.2	65	yes	yes	yes	yes	yes	yes	74	82	90	random 10-20	80	5	Pseudo-random	120	70	8	10	San Diego Instruments	SR-LAB Startle Response System	SR LAB software	4 x 9	San Diego Instruments	28.5 x 28.5 x 30	SR-LAB CONTROL SRC000495	50	65	Max peak
900340-2029	42.54	2	10	2018-09-28 08:22:18	25.9	36.4	80.6	108.1	595	399.5	160.5	92.7	32.87	73.03	84.42	63	yes	no	no	yes	yes	yes	74	82	90	random 10-20	80	5	Pseudo-random	120	70	5	10	San Diego Instruments	SR-LAB Startle Response System	SR LAB software	4 x 9	San Diego Instruments	28.5 x 28.5 x 30	SR-LAB CONTROL SRC000495	50	65	Max peak
900340-2030	27.17	2	10	2018-09-28 09:13:43	13.4	21.2	20.3	33.4	69	43	26.2	46.5	37.77	62.08	32.71	44	yes	yes	yes	no	yes	no	74	82	90	random 10-20	80	5	Pseudo-random	120	70	5	10	San Diego Instruments	SR-LAB Startle Response System	SR LAB software	4 x 9	San Diego Instruments	28.5 x 28.5 x 30	SR-LAB CONTROL SRC000495	50	65	Max peak
900340-2031	38.29	2	10	2018-09-28 08:22:18	30.9	42.1	21.7	23.3	148	123.2	57.2	47.7	16.59	61.27	67.7	49	yes	yes	yes	yes	yes	yes	74	82	90	random 10-20	80	5	Pseudo-random	120	70	6	10	San Diego Instruments	SR-LAB Startle Response System	SR LAB software	4 x 9	San Diego Instruments	28.5 x 28.5 x 30	SR-LAB CONTROL SRC000495	50	65	Max peak
900340-2035	37.33	2	10	2018-10-03 08:39:37	24.4	29.8	44.5	32.6	467	317.4	126	102.4	32.02	73.01	78.07	61	yes	yes	yes	yes	yes	yes	74	82	90	random 10-20	80	5	Pseudo-random	120	70	1	10	San Diego Instruments	SR-LAB Startle Response System	SR LAB software	4 x 9	San Diego Instruments	28.5 x 28.5 x 30	SR-LAB CONTROL SRC000495	50	65	Max peak
900340-2036	26.23	2	10	2018-10-03 08:39:37	14.1	20.8	50.4	223	740	417.5	321.9	215.7	43.61	56.52	70.87	57	yes	no	no	yes	yes	yes	74	82	90	random 10-20	80	5	Pseudo-random	120	70	3	10	San Diego Instruments	SR-LAB Startle Response System	SR LAB software	4 x 9	San Diego Instruments	28.5 x 28.5 x 30	SR-LAB CONTROL SRC000495	50	65	Max peak
900340-2037	43.25	2	10	2018-10-03 08:39:37	26.3	22	61.2	75.4	330	105.5	96	87.2	68.07	70.94	73.61	71	yes	yes	yes	yes	yes	yes	74	82	90	random 10-20	80	5	Pseudo-random	120	70	2	10	San Diego Instruments	SR-LAB Startle Response System	SR LAB software	4 x 9	San Diego Instruments	28.5 x 28.5 x 30	SR-LAB CONTROL SRC000495	50	65	Max peak
900340-2038	33.27	2	10	2018-10-03 08:39:37	13.1	29.2	23.1	29.6	53	30.6	22.7	23	42.16	57.09	56.52	52	yes	yes	yes	no	yes	yes	74	82	90	random 10-20	80	5	Pseudo-random	120	70	4	10	San Diego Instruments	SR-LAB Startle Response System	SR LAB software	4 x 9	San Diego Instruments	28.5 x 28.5 x 30	SR-LAB CONTROL SRC000495	50	65	Max peak
900340-207	28.31	2	10	2018-07-24 14:28:20	10.4	13.3	34.5	102.6	148	61.8	21.2	32.1	58.16	85.65	78.27	74	yes	no	no	yes	yes	yes	74	82	90	random 10-20	80	5	Pseudo-random	120	70	4	10	San Diego Instruments	SR-LAB Startle Response System	SR LAB software	4 x 9	San Diego Instruments	28.5 x 28.5 x 30	SR-LAB CONTROL SRC000495	50	65	Max peak
900340-209	34.78	2	10	2018-07-24 13:42:03	28.5	16.2	51.7	76.4	551	266.5	54.4	102.4	51.59	90.12	81.4	74	yes	yes	yes	yes	yes	yes	74	82	90	random 10-20	80	5	Pseudo-random	120	70	4	10	San Diego Instruments	SR-LAB Startle Response System	SR LAB software	4 x 9	San Diego Instruments	28.5 x 28.5 x 30	SR-LAB CONTROL SRC000495	50	65	Max peak
900340-30040	27.5	3	10	2018-10-03 09:30:24	20.1	19.6	29.4	60.4	176	79	66.7	89.3	55.01	62.02	49.15	55	yes	yes	no	yes	yes	no	74	82	90	random 10-20	80	5	Pseudo-random	120	70	2	10	San Diego Instruments	SR-LAB Startle Response System	SR LAB software	4 x 9	San Diego Instruments	28.5 x 28.5 x 30	SR-LAB CONTROL SRC000495	50	65	Max peak
900340-30041	38.3	3	10	2018-10-03 08:39:37	12.2	15.4	135	238	345	92.8	39.3	42.8	73.1	88.61	87.59	83	yes	no	no	yes	yes	yes	74	82	90	random 10-20	80	5	Pseudo-random	120	70	6	10	San Diego Instruments	SR-LAB Startle Response System	SR LAB software	4 x 9	San Diego Instruments	28.5 x 28.5 x 30	SR-LAB CONTROL SRC000495	50	65	Max peak
900340-301	39.86	3	10	2018-07-24 13:42:03	7.9	6.9	7.4	10.5	74	31	27.8	18.2	57.94	62.28	75.31	65	yes	yes	yes	no	yes	yes	74	82	90	random 10-20	80	5	Pseudo-random	120	70	5	10	San Diego Instruments	SR-LAB Startle Response System	SR LAB software	4 x 9	San Diego Instruments	28.5 x 28.5 x 30	SR-LAB CONTROL SRC000495	50	65	Max peak
900340-3010	27.11	3	10	2018-07-24 14:28:21	11.4	10	13	12.6	62	38.8	33.1	23.8	36.91	46.18	61.3	48	yes	yes	yes	no	no	yes	74	82	90	random 10-20	80	5	Pseudo-random	120	70	6	10	San Diego Instruments	SR-LAB Startle Response System	SR LAB software	4 x 9	San Diego Instruments	28.5 x 28.5 x 30	SR-LAB CONTROL SRC000495	50	65	Max peak
900340-302	30.36	3	10	2018-07-24 14:28:20	7.4	10.1	9.1	9.8	33	29.8	27.9	17.9	9.42	15.2	45.59	23	yes	yes	yes	no	no	no	74	82	90	random 10-20	80	5	Pseudo-random	120	70	5	10	San Diego Instruments	SR-LAB Startle Response System	SR LAB software	4 x 9	San Diego Instruments	28.5 x 28.5 x 30	SR-LAB CONTROL SRC000495	50	65	Max peak
900340-3021	26.7	3	10	2018-08-22 13:09:23	10.6	9.1	23.3	36.3	57	18	14.3	14.9	68.53	75	73.95	72	yes	yes	no	no	yes	yes	74	82	90	random 10-20	80	5	Pseudo-random	120	70	1	10	San Diego Instruments	SR-LAB Startle Response System	SR LAB software	4 x 9	San Diego Instruments	28.5 x 28.5 x 30	SR-LAB CONTROL SRC000495	50	65	Max peak
900340-3026	29.78	3	10	2018-08-22 13:09:23	29.4	15.6	18.9	21.9	82	52.9	78	89.9	35.41	4.76	-9.77	10	yes	yes	yes	yes	no	no	74	82	90	random 10-20	80	5	Pseudo-random	120	70	2	10	San Diego Instruments	SR-LAB Startle Response System	SR LAB software	4 x 9	San Diego Instruments	28.5 x 28.5 x 30	SR-LAB CONTROL SRC000495	50	65	Max peak
900340-3039	38.68	3	10	2018-10-03 08:39:37	9.9	22.7	21.5	27.6	82	37.2	31.5	38.9	54.58	61.54	52.5	56	yes	yes	yes	yes	yes	yes	74	82	90	random 10-20	80	5	Pseudo-random	120	70	5	10	San Diego Instruments	SR-LAB Startle Response System	SR LAB software	4 x 9	San Diego Instruments	28.5 x 28.5 x 30	SR-LAB CONTROL SRC000495	50	65	Max peak
900340-3040	39.02	3	10	2018-08-22 13:09:24	10.8	12	30.7	27.5	21	20.5	15.6	15.6	3.76	26.76	26.76	19	yes	yes	yes	no	no	no	74	82	90	random 10-20	80	5	Pseudo-random	120	70	3	10	San Diego Instruments	SR-LAB Startle Response System	SR LAB software	4 x 9	San Diego Instruments	28.5 x 28.5 x 30	SR-LAB CONTROL SRC000495	50	65	Max peak
900340-3041	42.82	3	10	2018-08-22 13:09:24	9.3	9.4	13.8	33.9	662	393.8	224.5	102.6	40.49	66.07	84.49	64	yes	yes	no	yes	yes	yes	74	82	90	random 10-20	80	5	Pseudo-random	120	70	4	10	San Diego Instruments	SR-LAB Startle Response System	SR LAB software	4 x 9	San Diego Instruments	28.5 x 28.5 x 30	SR-LAB CONTROL SRC000495	50	65	Max peak
900340-3042	30.25	3	10	2018-10-03 09:30:24	9.2	9.3	9.7	30.6	24	21.8	14.5	15.5	10.66	40.57	36.48	29	yes	yes	no	no	no	no	74	82	90	random 10-20	80	5	Pseudo-random	120	70	1	10	San Diego Instruments	SR-LAB Startle Response System	SR LAB software	4 x 9	San Diego Instruments	28.5 x 28.5 x 30	SR-LAB CONTROL SRC000495	50	65	Max peak
900340-3043	38.9	3	10	2018-10-03 08:39:15	12.2	12.4	21.2	15.2	222	57.2	33.9	29.6	74.19	84.7	86.64	82	yes	yes	yes	yes	yes	yes	74	82	90	random 10-20	80	5	Pseudo-random	120	70	7	10	San Diego Instruments	SR-LAB Startle Response System	SR LAB software	4 x 9	San Diego Instruments	28.5 x 28.5 x 30	SR-LAB CONTROL SRC000495	50	65	Max peak
900340-3044	27.97	3	10	2018-10-03 09:30:24	20.7	18	27	16.4	52	22.6	19.7	14.6	56.87	62.4	72.14	64	yes	yes	yes	no	yes	yes	74	82	90	random 10-20	80	5	Pseudo-random	120	70	3	10	San Diego Instruments	SR-LAB Startle Response System	SR LAB software	4 x 9	San Diego Instruments	28.5 x 28.5 x 30	SR-LAB CONTROL SRC000495	50	65	Max peak
900340-3046	28.44	3	10	2018-10-03 09:30:24	16.1	18.3	64.3	188.6	183	25.6	26.8	26.2	85.97	85.32	85.64	86	yes	no	no	yes	yes	yes	74	82	90	random 10-20	80	5	Pseudo-random	120	70	4	10	San Diego Instruments	SR-LAB Startle Response System	SR LAB software	4 x 9	San Diego Instruments	28.5 x 28.5 x 30	SR-LAB CONTROL SRC000495	50	65	Max peak
900340-3047	36.22	3	10	2018-10-03 08:39:15	7.7	10.1	38.2	101.9	284	96.2	55.2	61.8	66.1	80.55	78.22	75	yes	no	no	yes	yes	yes	74	82	90	random 10-20	80	5	Pseudo-random	120	70	8	10	San Diego Instruments	SR-LAB Startle Response System	SR LAB software	4 x 9	San Diego Instruments	28.5 x 28.5 x 30	SR-LAB CONTROL SRC000495	50	65	Max peak
900340-309	43.08	3	10	2018-07-24 13:42:03	14.8	47.7	13	76.3	201	125.8	98.3	56.7	37.38	51.07	71.78	53	no	yes	no	yes	yes	yes	74	82	90	random 10-20	80	5	Pseudo-random	120	70	6	10	San Diego Instruments	SR-LAB Startle Response System	SR LAB software	4 x 9	San Diego Instruments	28.5 x 28.5 x 30	SR-LAB CONTROL SRC000495	50	65	Max peak
900340-401	42.59	4	10	2018-07-24 13:42:03	16.9	12.9	15.4	12	56	33.2	26.5	70.7	40.61	52.59	-26.48	22	yes	yes	yes	no	yes	no	74	82	90	random 10-20	80	5	Pseudo-random	120	70	7	10	San Diego Instruments	SR-LAB Startle Response System	SR LAB software	4 x 9	San Diego Instruments	28.5 x 28.5 x 30	SR-LAB CONTROL SRC000495	50	65	Max peak
900340-4027	37.17	4	10	2018-09-28 08:22:18	17	13.6	14.5	46.1	55	45.3	18.9	44.5	17.03	65.38	18.5	34	yes	yes	yes	no	yes	no	74	82	90	random 10-20	80	5	Pseudo-random	120	70	7	10	San Diego Instruments	SR-LAB Startle Response System	SR LAB software	4 x 9	San Diego Instruments	28.5 x 28.5 x 30	SR-LAB CONTROL SRC000495	50	65	Max peak
900340-4028	27.49	4	10	2018-09-28 09:13:43	13.3	13.6	14.7	11.9	36	36.2	47.9	37.1	0.55	-31.59	-1.92	-11	yes	yes	yes	no	no	no	74	82	90	random 10-20	80	5	Pseudo-random	120	70	7	10	San Diego Instruments	SR-LAB Startle Response System	SR LAB software	4 x 9	San Diego Instruments	28.5 x 28.5 x 30	SR-LAB CONTROL SRC000495	50	65	Max peak
900340-403	32.49	4	10	2018-07-24 14:28:21	17	19	16.5	17.1	57	37.6	23.8	29.7	33.57	57.95	47.53	46	yes	yes	yes	no	yes	no	74	82	90	random 10-20	80	5	Pseudo-random	120	70	7	10	San Diego Instruments	SR-LAB Startle Response System	SR LAB software	4 x 9	San Diego Instruments	28.5 x 28.5 x 30	SR-LAB CONTROL SRC000495	50	65	Max peak
900340-4033	35.4	4	10	2018-09-28 08:22:18	6.7	13.4	20.3	25.1	72	30.4	21.1	25.7	57.89	70.78	64.4	64	yes	no	no	no	yes	yes	74	82	90	random 10-20	80	5	Pseudo-random	120	70	8	10	San Diego Instruments	SR-LAB Startle Response System	SR LAB software	4 x 9	San Diego Instruments	28.5 x 28.5 x 30	SR-LAB CONTROL SRC000495	50	65	Max peak
900340-4034	27.84	4	10	2018-09-28 09:13:44	9.2	9.2	39.1	63.4	121	41	31.2	26.5	65.98	74.11	78.01	73	yes	no	no	yes	yes	yes	74	82	90	random 10-20	80	5	Pseudo-random	120	70	8	10	San Diego Instruments	SR-LAB Startle Response System	SR LAB software	4 x 9	San Diego Instruments	28.5 x 28.5 x 30	SR-LAB CONTROL SRC000495	50	65	Max peak
900340-4038	33.87	4	10	2018-09-05 12:52:36	16	16.2	41	69.5	250	47	43.2	26	81.22	82.74	89.61	85	yes	yes	no	yes	yes	yes	74	82	90	random 10-20	80	5	Pseudo-random	120	70	1	10	San Diego Instruments	SR-LAB Startle Response System	SR LAB software	4 x 9	San Diego Instruments	28.5 x 28.5 x 30	SR-LAB CONTROL SRC000495	50	65	Max peak
900340-4043	26.9	4	10	2018-09-05 12:52:36	23.3	18.7	24.8	38.8	319	184.8	99.3	97.7	42.12	68.9	69.4	60	yes	yes	yes	yes	yes	yes	74	82	90	random 10-20	80	5	Pseudo-random	120	70	2	10	San Diego Instruments	SR-LAB Startle Response System	SR LAB software	4 x 9	San Diego Instruments	28.5 x 28.5 x 30	SR-LAB CONTROL SRC000495	50	65	Max peak
900340-4044	26.9	4	10	2018-09-05 12:52:36	10.7	13.9	100.4	233.2	390	74.1	42.7	28	80.99	89.05	92.82	88	yes	no	no	yes	yes	yes	74	82	90	random 10-20	80	5	Pseudo-random	120	70	3	10	San Diego Instruments	SR-LAB Startle Response System	SR LAB software	4 x 9	San Diego Instruments	28.5 x 28.5 x 30	SR-LAB CONTROL SRC000495	50	65	Max peak
900340-4048	31.06	4	10	2018-10-08 11:00:41	18.6	17.7	97.1	274.6	215	124.9	43.7	18.5	41.77	79.63	91.38	71	yes	no	no	yes	yes	yes	74	82	90	random 10-20	80	5	Pseudo-random	120	70	1	10	San Diego Instruments	SR-LAB Startle Response System	SR LAB software	4 x 9	San Diego Instruments	28.5 x 28.5 x 30	SR-LAB CONTROL SRC000495	50	65	Max peak
900340-4049	22.3	4	10	2018-10-08 11:00:41	11.2	17.2	13	12.8	89	45.8	37.3	41	48.37	57.95	53.78	53	yes	yes	yes	yes	yes	yes	74	82	90	random 10-20	80	5	Pseudo-random	120	70	4	10	San Diego Instruments	SR-LAB Startle Response System	SR LAB software	4 x 9	San Diego Instruments	28.5 x 28.5 x 30	SR-LAB CONTROL SRC000495	50	65	Max peak
900340-405	38.92	4	10	2018-07-24 13:42:03	8.9	13.3	110.1	161.7	525	141.1	62.8	51.1	73.13	88.04	90.27	84	yes	no	no	yes	yes	yes	74	82	90	random 10-20	80	5	Pseudo-random	120	70	8	10	San Diego Instruments	SR-LAB Startle Response System	SR LAB software	4 x 9	San Diego Instruments	28.5 x 28.5 x 30	SR-LAB CONTROL SRC000495	50	65	Max peak
900340-4050	36.09	4	10	2018-10-08 11:00:41	28.5	17.4	57.5	89.5	384	181.3	65.2	100.7	52.76	83.01	73.76	70	yes	yes	no	yes	yes	yes	74	82	90	random 10-20	80	5	Pseudo-random	120	70	2	10	San Diego Instruments	SR-LAB Startle Response System	SR LAB software	4 x 9	San Diego Instruments	28.5 x 28.5 x 30	SR-LAB CONTROL SRC000495	50	65	Max peak
900340-4051	25.7	4	10	2018-10-08 11:00:41	7.2	13.2	25.7	43.6	48	36.3	35	37.6	23.58	26.32	20.84	24	yes	no	no	no	no	no	74	82	90	random 10-20	80	5	Pseudo-random	120	70	5	10	San Diego Instruments	SR-LAB Startle Response System	SR LAB software	4 x 9	San Diego Instruments	28.5 x 28.5 x 30	SR-LAB CONTROL SRC000495	50	65	Max peak
900340-4052	42.14	4	10	2018-10-08 11:00:41	10.9	12.5	24.9	43.8	317	75.6	19.7	16.9	76.17	93.79	94.67	88	yes	yes	no	yes	yes	yes	74	82	90	random 10-20	80	5	Pseudo-random	120	70	3	10	San Diego Instruments	SR-LAB Startle Response System	SR LAB software	4 x 9	San Diego Instruments	28.5 x 28.5 x 30	SR-LAB CONTROL SRC000495	50	65	Max peak
900340-406	32.88	4	10	2018-07-24 14:28:21	14.7	14.6	30.8	35	87	38.2	26.9	29	55.84	68.9	66.47	64	yes	yes	yes	yes	yes	yes	74	82	90	random 10-20	80	5	Pseudo-random	120	70	8	10	San Diego Instruments	SR-LAB Startle Response System	SR LAB software	4 x 9	San Diego Instruments	28.5 x 28.5 x 30	SR-LAB CONTROL SRC000495	50	65	Max peak

## Sheet: Fear conditioning
mouse_name	Sex	weight (g)	group	week	datetime	arena	room_acclimation_time	baseline & context_white_house_light_level	baseline & context_olfactory	baseline & context_mouse_arena_shape	baseline & context_mouse_arena_dimension	baseline & context_mouse_arena_floor	baseline & context_mouse_arena_colour	length_of_time_baseline	tone_stimulus_intensity	tone_stimulus_frequency	length_of_time_shock_stimulus	total_time	baseline_freeze_count	baseline_freeze_time	baseline_percent_freezing_time	shock_stimulus_intensity	length_of_time_no_stimulus	baseline_avg_motion_index	baseline_min_motion_index	baseline_max_motion_index	freeze_definition	length_of_time_tone_stimulus	postshock_freeze_count	postshock_freeze_time	postshock_percent_freezing_time	postshock_avg_motion_index	postshock_min_motion_index	postshock_max_motion_index	context_datetime	context_total_time	context_freeze_count	context_freezing_time	context_percent_freezing_time	cue_baseline_freeze_count	cue_baseline_freezing_time	cue_baseline_percent_freezing_time	cue_tone_freeze_count	cue_tone_freezing_time	cue_tone_percent_freezing_time	cue_datetime	cue_white_house_light_level	cue_olfactory	cue_mouse_arena_shape
900340-101	M	32.04	1	11	2018-07-31 11:00:00	Arena 1	30	200	Alcohol	Rectangle	30.5 cm L X 24.1 cm W X 21 cm H	Steel rods	Metallic, White and Clear	120	85	2.8	2	300	0	0	0	0.75	150	831.95	0	4292	1	30	0	0	0	523.53	0	4813	2018-07-30 11:00:00	300	2	2.733	0.91	0	0	0	2	2.133	0.71	2018-07-30 13:00:00	0	5% acetic acid	A frame
900340-1011	M	42.69	1	11	2018-07-31 11:00:00	Arena 2	30	200	Alcohol	Rectangle	30.5 cm L X 24.1 cm W X 21 cm H	Steel rods	Metallic, White and Clear	120	85	2.8	2	300	0	0	0	0.75	150	477.92	0	3829	1	30	0	0	0	305.42	0	2574	2018-07-30 11:00:00	300	18	35.567	11.86	0	0	0	6	8.067	2.69	2018-07-30 13:00:00	0	5% acetic acid	A frame
900340-1013	F	31.97	1	11	2018-07-31 11:00:00	Arena 4	30	200	Alcohol	Rectangle	30.5 cm L X 24.1 cm W X 21 cm H	Steel rods	Metallic, White and Clear	120	85	2.8	2	300	0	0	0	0.75	150	856.23	0	3658	1	30	0	0	0	617.53	0	3621	2018-07-30 11:00:00	300	1	1.167	0.39	0	0	0	6	16.7	5.57	2018-07-30 13:00:00	0	5% acetic acid	A frame
900340-1019	M	39.14	1	11	2018-10-01 12:30:00	Arena 1	30	200	Alcohol	Rectangle	30.5 cm L X 24.1 cm W X 21 cm H	Steel rods	Metallic, White and Clear	120	85	2.8	2	300	0	0	0	0.75	150	622.59	0	3614	1	30	0	0	0	544.08	0	4029	2018-10-02 13:00:00	300	1	1.1	0.37	0	0	0	0	0	0	2018-10-02 15:00:00	0	5% acetic acid	A frame
900340-102	F	26.28	1	11	2018-07-31 11:00:00	Arena 3	30	200	Alcohol	Rectangle	30.5 cm L X 24.1 cm W X 21 cm H	Steel rods	Metallic, White and Clear	120	85	2.8	2	300	0	0	0	0.75	150	849.6	0	3106	1	30	0	0	0	476.47	0	3588	2018-07-30 11:00:00	300	0	0	0	0	0	0	2	2.7	0.9	2018-07-30 13:00:00	0	5% acetic acid	A frame
900340-1020	F	30.5	1	11	2018-10-01 12:30:00	Arena 3	30	200	Alcohol	Rectangle	30.5 cm L X 24.1 cm W X 21 cm H	Steel rods	Metallic, White and Clear	120	85	2.8	2	300	0	0	0	0.75	150	547.79	0	2874	1	30	0	0	0	561.54	0	2919	2018-10-02 13:00:00	300	0	0	0	0	0	0	0	0	0	2018-10-02 15:00:00	0	5% acetic acid	A frame
900340-1021	M	39.33	1	11	2018-10-01 12:30:00	Arena 2	30	200	Alcohol	Rectangle	30.5 cm L X 24.1 cm W X 21 cm H	Steel rods	Metallic, White and Clear	120	85	2.8	2	300	0	0	0	0.75	150	571.36	0	3046	1	30	1	1.3	0.43	332.19	0	2613	2018-10-02 13:00:00	300	12	23.4	7.8	1	1	0.33	15	45.467	15.16	2018-10-02 15:00:00	0	5% acetic acid	A frame
900340-1022	F	35.1	1	11	2018-10-01 12:30:00	Arena 4	30	200	Alcohol	Rectangle	30.5 cm L X 24.1 cm W X 21 cm H	Steel rods	Metallic, White and Clear	120	85	2.8	2	300	0	0	0	0.75	150	597.5	0	3122	1	30	1	1.033	0.34	497.09	0	3247	2018-10-02 13:00:00	300	3	3.967	1.32	0	0	0	1	1.667	0.56	2018-10-02 15:00:00	0	5% acetic acid	A frame
900340-1023	M	33.42	1	11	2018-10-01 12:30:00	Arena 1	30	200	Alcohol	Rectangle	30.5 cm L X 24.1 cm W X 21 cm H	Steel rods	Metallic, White and Clear	120	85	2.8	2	300	0	0	0	0.75	150	595.93	0	3217	1	30	0	0	0	513.27	0	4476	2018-10-02 13:00:00	300	2	3.7	1.23	1	2.833	0.94	10	20.6	6.87	2018-10-02 15:00:00	0	5% acetic acid	A frame
900340-1024	F	28.92	1	11	2018-10-01 12:30:00	Arena 3	30	200	Alcohol	Rectangle	30.5 cm L X 24.1 cm W X 21 cm H	Steel rods	Metallic, White and Clear	120	85	2.8	2	300	0	0	0	0.75	150	588.68	0	3312	1	30	0	0	0	424.58	0	2741	2018-10-02 13:00:00	300	1	2.933	0.98	0	0	0	1	1.3	0.43	2018-10-02 15:00:00	0	5% acetic acid	A frame
900340-1025	M	35.79	1	11	2018-10-01 12:30:00	Arena 2	30	200	Alcohol	Rectangle	30.5 cm L X 24.1 cm W X 21 cm H	Steel rods	Metallic, White and Clear	120	85	2.8	2	300	0	0	0	0.75	150	655.11	0	4129	1	30	0	0	0	415.56	0	2784	2018-10-02 13:00:00	300	2	2.867	0.96	0	0	0	4	5.5	1.83	2018-10-02 15:00:00	0	5% acetic acid	A frame
900340-1026	F	28.35	1	11	2018-10-01 12:30:00	Arena 4	30	200	Alcohol	Rectangle	30.5 cm L X 24.1 cm W X 21 cm H	Steel rods	Metallic, White and Clear	120	85	2.8	2	300	0	0	0	0.75	150	716.76	0	3158	1	30	1	1.567	0.52	326.36	0	2356	2018-10-02 13:00:00	300	1	1.033	0.34	0	0	0	0	0	0	2018-10-02 15:00:00	0	5% acetic acid	A frame
900340-1035	F	34.68	1	11	2018-08-29 08:30:00	Arena 3	30	200	Alcohol	Rectangle	30.5 cm L X 24.1 cm W X 21 cm H	Steel rods	Metallic, White and Clear	120	85	2.8	2	300	0	0	0	0.75	150	827.66	7	3467	1	30	0	0	0	571.07	0	2920	2018-08-30 08:30:00	300	1	1.233	0.41	0	0	0	9	21.567	7.19	2018-08-30 10:30:00	0	5% acetic acid	A frame
900340-1037	F	33.93	1	11	2018-08-29 08:30:00	Arena 4	30	200	Alcohol	Rectangle	30.5 cm L X 24.1 cm W X 21 cm H	Steel rods	Metallic, White and Clear	120	85	2.8	2	300	0	0	0	0.75	150	972.66	1	3990	1	30	0	0	0	557.19	0	4027	2018-08-30 08:30:00	300	2	2.1	0.7	0	0	0	0	0	0	2018-08-30 10:30:00	0	5% acetic acid	A frame
900340-1057	M	49.4	1	11	2018-08-29 08:30:00	Arena 1	30	200	Alcohol	Rectangle	30.5 cm L X 24.1 cm W X 21 cm H	Steel rods	Metallic, White and Clear	120	85	2.8	2	300	0	0	0	0.75	150	693.88	0	3420	1	30	1	1.1	0.37	677.47	0	3672	2018-08-30 08:30:00	300	0	0	0	0	0	0	0	0	0	2018-08-30 10:30:00	0	5% acetic acid	A frame
900340-1059	M	38.7	1	11	2018-08-29 08:30:00	Arena 2	30	200	Alcohol	Rectangle	30.5 cm L X 24.1 cm W X 21 cm H	Steel rods	Metallic, White and Clear	120	85	2.8	2	300	0	0	0	0.75	150	791.52	0	4010	1	30	0	0	0	460.27	0	2536	2018-08-30 08:30:00	300	1	1	0.33	0	0	0	19	42.467	14.16	2018-08-30 10:30:00	0	5% acetic acid	A frame
900340-20023	F	34.87	2	11	2018-10-01 12:30:00	Arena 4	30	200	Alcohol	Rectangle	30.5 cm L X 24.1 cm W X 21 cm H	Steel rods	Metallic, White and Clear	120	85	2.8	2	300	0	0	0	0.75	150	555.71	0	2848	1	30	0	0	0	381.58	0	2262	2018-10-02 13:00:00	300	2	4.2	1.4	0	0	0	1	1.033	0.34	2018-10-02 15:00:00	0	5% acetic acid	A frame
900340-201	M	51.98	2	11	2018-07-31 11:00:00	Arena 1	30	200	Alcohol	Rectangle	30.5 cm L X 24.1 cm W X 21 cm H	Steel rods	Metallic, White and Clear	120	85	2.8	2	300	0	0	0	0.75	150	488.4	0	2729	1	30	0	0	0	232.16	0	2764	2018-07-30 11:00:00	300	7	23.533	7.84	0	0	0	4	5.633	1.88	2018-07-30 13:00:00	0	5% acetic acid	A frame
900340-202	F	38.48	2	11	2018-07-31 11:00:00	Arena 3	30	200	Alcohol	Rectangle	30.5 cm L X 24.1 cm W X 21 cm H	Steel rods	Metallic, White and Clear	120	85	2.8	2	300	0	0	0	0.75	150	988.8	4	3574	1	30	0	0	0	802.97	9	3734	2018-07-30 11:00:00	300	0	0	0	0	0	0	0	0	0	2018-07-30 13:00:00	0	5% acetic acid	A frame
900340-2023	M	46.74	2	11	2018-08-29 08:30:00	Arena 1	30	200	Alcohol	Rectangle	30.5 cm L X 24.1 cm W X 21 cm H	Steel rods	Metallic, White and Clear	120	85	2.8	2	300	0	0	0	0.75	150	742.77	0	3517	1	30	0	0	0	546.52	0	3646	2018-08-30 08:30:00	300	1	1.367	0.46	0	0	0	0	0	0	2018-08-30 10:30:00	0	5% acetic acid	A frame
900340-2024	M	46.62	2	11	2018-08-29 08:30:00	Arena 2	30	200	Alcohol	Rectangle	30.5 cm L X 24.1 cm W X 21 cm H	Steel rods	Metallic, White and Clear	120	85	2.8	2	300	0	0	0	0.75	150	579.1	0	3359	1	30	1	1.133	0.38	300.63	0	2753	2018-08-30 08:30:00	300	0	0	0	0	0	0	0	0	0	2018-08-30 10:30:00	0	5% acetic acid	A frame
900340-2025	F	31.87	2	11	2018-08-29 08:30:00	Arena 3	30	200	Alcohol	Rectangle	30.5 cm L X 24.1 cm W X 21 cm H	Steel rods	Metallic, White and Clear	120	85	2.8	2	300	0	0	0	0.75	150	739.24	0	3471	1	30	0	0	0	432.66	0	4616	2018-08-30 08:30:00	300	0	0	0	0	0	0	7	14.767	4.92	2018-08-30 10:30:00	0	5% acetic acid	A frame
900340-2026	F	39.41	2	11	2018-08-29 08:30:00	Arena 4	30	200	Alcohol	Rectangle	30.5 cm L X 24.1 cm W X 21 cm H	Steel rods	Metallic, White and Clear	120	85	2.8	2	300	0	0	0	0.75	150	561.83	0	2918	1	30	0	0	0	435.8	0	3944	2018-08-30 08:30:00	300	7	14.367	4.79	0	0	0	4	5.6	1.87	2018-08-30 10:30:00	0	5% acetic acid	A frame
900340-2029	M	38.12	2	11	2018-10-01 12:30:00	Arena 1	30	200	Alcohol	Rectangle	30.5 cm L X 24.1 cm W X 21 cm H	Steel rods	Metallic, White and Clear	120	85	2.8	2	300	0	0	0	0.75	150	672.26	0	3355	1	30	0	0	0	696.83	0	6083	2018-10-02 13:00:00	300	0	0	0	0	0	0	0	0	0	2018-10-02 15:00:00	0	5% acetic acid	A frame
900340-2030	F	25.95	2	11	2018-10-01 12:30:00	Arena 3	30	200	Alcohol	Rectangle	30.5 cm L X 24.1 cm W X 21 cm H	Steel rods	Metallic, White and Clear	120	85	2.8	2	300	0	0	0	0.75	150	633.68	0	2731	1	30	0	0	0	411.72	0	4448	2018-10-02 13:00:00	300	0	0	0	0	0	0	0	0	0	2018-10-02 15:00:00	0	5% acetic acid	A frame
900340-2031	M	40.48	2	11	2018-10-01 12:30:00	Arena 2	30	200	Alcohol	Rectangle	30.5 cm L X 24.1 cm W X 21 cm H	Steel rods	Metallic, White and Clear	120	85	2.8	2	300	0	0	0	0.75	150	776.79	6	3494	1	30	0	0	0	664.64	0	3512	2018-10-02 13:00:00	300	0	0	0	0	0	0	0	0	0	2018-10-02 15:00:00	0	5% acetic acid	A frame
900340-2035	M	37.96	2	11	2018-10-08 13:00:00	Arena 1	30	200	Alcohol	Rectangle	30.5 cm L X 24.1 cm W X 21 cm H	Steel rods	Metallic, White and Clear	120	85	2.8	2	300	0	0	0	0.75	150	673.68	0	3394	1	30	0	0	0	672.06	0	4231	2018-10-09 13:00:00	300	0	0	0	0	0	0	0	0	0	2018-10-09 15:00:00	0	5% acetic acid	A frame
900340-2036	F	27.02	2	11	2018-10-08 13:00:00	Arena 1	30	200	Alcohol	Rectangle	30.5 cm L X 24.1 cm W X 21 cm H	Steel rods	Metallic, White and Clear	120	85	2.8	2	300	0	0	0	0.75	150	559.15	0	2959	1	30	0	0	0	379.36	0	3757	2018-10-09 13:00:00	300	4	5.667	1.89	0	0	0	9	13.567	4.52	2018-10-09 15:00:00	0	5% acetic acid	A frame
900340-2037	M	44.88	2	11	2018-10-08 13:00:00	Arena 2	30	200	Alcohol	Rectangle	30.5 cm L X 24.1 cm W X 21 cm H	Steel rods	Metallic, White and Clear	120	85	2.8	2	300	0	0	0	0.75	150	619.58	0	3680	1	30	0	0	0	512.64	0	4522	2018-10-09 13:00:00	300	1	1.533	0.51	1	1.1	0.37	1	1.467	0.49	2018-10-09 15:00:00	0	5% acetic acid	A frame
900340-2038	F	32.64	2	11	2018-10-08 13:00:00	Arena 2	30	200	Alcohol	Rectangle	30.5 cm L X 24.1 cm W X 21 cm H	Steel rods	Metallic, White and Clear	120	85	2.8	2	300	0	0	0	0.75	150	561.11	0	2858	1	30	1	1.033	0.34	220.53	0	2258	2018-10-09 13:00:00	300	15	73.2	24.4	0	0	0	17	81.967	27.32	2018-10-09 15:00:00	0	5% acetic acid	A frame
900340-207	F	28.31	2	11	2018-07-31 11:00:00	Arena 4	30	200	Alcohol	Rectangle	30.5 cm L X 24.1 cm W X 21 cm H	Steel rods	Metallic, White and Clear	120	85	2.8	2	300	0	0	0	0.75	150	876.93	11	3078	1	30	0	0	0	649.19	0	3383	2018-07-30 11:00:00	300	0	0	0	0	0	0	0	0	0	2018-07-30 13:00:00	0	5% acetic acid	A frame
900340-209	M	34.78	2	11	2018-07-31 11:00:00	Arena 2	30	200	Alcohol	Rectangle	30.5 cm L X 24.1 cm W X 21 cm H	Steel rods	Metallic, White and Clear	120	85	2.8	2	300	0	0	0	0.75	150	642.63	0	3499	1	30	0	0	0	558.88	0	5899	2018-07-30 11:00:00	300	0	0	0	0	0	0	0	0	0	2018-07-30 13:00:00	0	5% acetic acid	A frame
900340-30040	F	27.29	3	11	2018-10-08 13:00:00	Arena 4	30	200	Alcohol	Rectangle	30.5 cm L X 24.1 cm W X 21 cm H	Steel rods	Metallic, White and Clear	120	85	2.8	2	300	0	0	0	0.75	150	687	0	3370	1	30	0	0	0	552.01	0	3479	2018-10-09 13:00:00	300	1	1.333	0.44	1	1.033	0.34	7	11.433	3.81	2018-10-09 15:00:00	0	5% acetic acid	A frame
900340-30041	M	38.09	3	11	2018-10-08 13:00:00	Arena 4	30	200	Alcohol	Rectangle	30.5 cm L X 24.1 cm W X 21 cm H	Steel rods	Metallic, White and Clear	120	85	2.8	2	300	0	0	0	0.75	150	928.47	0	4372	1	30	0	0	0	756.46	0	3763	2018-10-09 13:00:00	300	0	0	0	0	0	0	0	0	0	2018-10-09 15:00:00	0	5% acetic acid	A frame
900340-301	M	39.86	3	11	2018-07-31 11:00:00	Arena 1	30	200	Alcohol	Rectangle	30.5 cm L X 24.1 cm W X 21 cm H	Steel rods	Metallic, White and Clear	120	85	2.8	2	300	0	0	0	0.75	150	846.77	0	4306	1	30	1	1.033	0.34	401.25	0	4100	2018-07-30 11:00:00	300	4	6	2	0	0	0	3	4.433	1.48	2018-07-30 13:00:00	0	5% acetic acid	A frame
900340-3010	F	27.11	3	11	2018-07-31 11:00:00	Arena 4	30	200	Alcohol	Rectangle	30.5 cm L X 24.1 cm W X 21 cm H	Steel rods	Metallic, White and Clear	120	85	2.8	2	300	0	0	0	0.75	150	654.87	0	3578	1	30	0	0	0	476.39	0	3163	2018-07-30 11:00:00	300	3	8.067	2.69	0	0	0	5	7.667	2.56	2018-07-30 13:00:00	0	5% acetic acid	A frame
900340-302	F	30.36	3	11	2018-07-31 11:00:00	Arena 3	30	200	Alcohol	Rectangle	30.5 cm L X 24.1 cm W X 21 cm H	Steel rods	Metallic, White and Clear	120	85	2.8	2	300	0	0	0	0.75	150	680.51	0	3134	1	30	0	0	0	413.2	0	3051	2018-07-30 11:00:00	300	7	8.4	2.8	0	0	0	8	13.6	4.53	2018-07-30 13:00:00	0	5% acetic acid	A frame
900340-3021	F	26.75	3	11	2018-08-29 08:30:00	Arena 3	30	200	Alcohol	Rectangle	30.5 cm L X 24.1 cm W X 21 cm H	Steel rods	Metallic, White and Clear	120	85	2.8	2	300	0	0	0	0.75	150	684.02	0	3214	1	30	0	0	0	318.23	0	3296	2018-08-30 08:30:00	300	3	4.7	1.57	0	0	0	1	1.767	0.59	2018-08-30 10:30:00	0	5% acetic acid	A frame
900340-3026	F	32.92	3	11	2018-08-29 08:30:00	Arena 4	30	200	Alcohol	Rectangle	30.5 cm L X 24.1 cm W X 21 cm H	Steel rods	Metallic, White and Clear	120	85	2.8	2	300	0	0	0	0.75	150	899.83	0	3607	1	30	0	0	0	623.39	0	3109	2018-08-30 08:30:00	300	0	0	0	0	0	0	0	0	0	2018-08-30 10:30:00	0	5% acetic acid	A frame
900340-3039	M	39.15	3	11	2018-10-08 13:00:00	Arena 3	30	200	Alcohol	Rectangle	30.5 cm L X 24.1 cm W X 21 cm H	Steel rods	Metallic, White and Clear	120	85	2.8	2	300	0	0	0	0.75	150	1002.85	0	3975	1	30	0	0	0	679.02	0	7194	2018-10-09 13:00:00	300	0	0	0	0	0	0	0	0	0	2018-10-09 15:00:00	0	5% acetic acid	A frame
900340-3040	M	40.03	3	11	2018-08-29 08:30:00	Arena 1	30	200	Alcohol	Rectangle	30.5 cm L X 24.1 cm W X 21 cm H	Steel rods	Metallic, White and Clear	120	85	2.8	2	300	0	0	0	0.75	150	599.63	0	2707	1	30	1	1	0.33	384.03	0	2953	2018-08-30 08:30:00	300	2	2.267	0.76	0	0	0	0	0	0	2018-08-30 10:30:00	0	5% acetic acid	A frame
900340-3041	M	43.9	3	11	2018-08-29 08:30:00	Arena 2	30	200	Alcohol	Rectangle	30.5 cm L X 24.1 cm W X 21 cm H	Steel rods	Metallic, White and Clear	120	85	2.8	2	300	0	0	0	0.75	150	856.13	0	4505	1	30	0	0	0	560.55	0	4190	2018-08-30 08:30:00	300	1	1.167	0.39	0	0	0	10	13.4	4.47	2018-08-30 10:30:00	0	5% acetic acid	A frame
900340-3042	F	29.94	3	11	2018-10-08 13:00:00	Arena 3	30	200	Alcohol	Rectangle	30.5 cm L X 24.1 cm W X 21 cm H	Steel rods	Metallic, White and Clear	120	85	2.8	2	300	0	0	0	0.75	150	1093.28	0	3852	1	30	0	0	0	695.26	0	4571	2018-10-09 13:00:00	300	0	0	0	0	0	0	3	3.633	1.21	2018-10-09 15:00:00	0	5% acetic acid	A frame
900340-3043	M	39.19	3	11	2018-10-08 13:00:00	Arena 1	30	200	Alcohol	Rectangle	30.5 cm L X 24.1 cm W X 21 cm H	Steel rods	Metallic, White and Clear	120	85	2.8	2	300	0	0	0	0.75	150	658.97	0	3382	1	30	1	1	0.33	572.99	0	2802	2018-10-09 13:00:00	300	3	4.333	1.44	0	0	0	13	22.067	7.36	2018-10-09 15:00:00	0	5% acetic acid	A frame
900340-3044	F	29.12	3	11	2018-10-08 13:00:00	Arena 1	30	200	Alcohol	Rectangle	30.5 cm L X 24.1 cm W X 21 cm H	Steel rods	Metallic, White and Clear	120	85	2.8	2	300	0	0	0	0.75	150	1002.64	8	4146	1	30	0	0	0	740	0	3826	2018-10-09 13:00:00	300	0	0	0	0	0	0	0	0	0	2018-10-09 15:00:00	0	5% acetic acid	A frame
900340-3046	F	30.11	3	11	2018-10-08 13:00:00	Arena 2	30	200	Alcohol	Rectangle	30.5 cm L X 24.1 cm W X 21 cm H	Steel rods	Metallic, White and Clear	120	85	2.8	2	300	0	0	0	0.75	150	947.86	0	4134	1	30	0	0	0	652.26	0	3594	2018-10-09 13:00:00	300	0	0	0	0	0	0	0	0	0	2018-10-09 15:00:00	0	5% acetic acid	A frame
900340-3047	M	36.01	3	11	2018-10-08 13:00:00	Arena 2	30	200	Alcohol	Rectangle	30.5 cm L X 24.1 cm W X 21 cm H	Steel rods	Metallic, White and Clear	120	85	2.8	2	300	0	0	0	0.75	150	845.73	0	4031	1	30	0	0	0	408.68	0	3555	2018-10-09 13:00:00	300	0	0	0	0	0	0	10	12.1	4.03	2018-10-09 15:00:00	0	5% acetic acid	A frame
900340-309	M	43.08	3	11	2018-07-31 11:00:00	Arena 2	30	200	Alcohol	Rectangle	30.5 cm L X 24.1 cm W X 21 cm H	Steel rods	Metallic, White and Clear	120	85	2.8	2	300	0	0	0	0.75	150	869.18	0	3680	1	30	0	0	0	738.63	0	4175	2018-07-30 11:00:00	300	0	0	0	0	0	0	1	1.5	0.5	2018-07-30 13:00:00	0	5% acetic acid	A frame
900340-401	M	42.59	4	11	2018-07-31 11:00:00	Arena 1	30	200	Alcohol	Rectangle	30.5 cm L X 24.1 cm W X 21 cm H	Steel rods	Metallic, White and Clear	120	85	2.8	2	300	0	0	0	0.75	150	858.44	0	3686	1	30	0	0	0	502.08	0	3635	2018-07-30 11:00:00	300	0	0	0	0	0	0	0	0	0	2018-07-30 13:00:00	0	5% acetic acid	A frame
900340-4027	M	37.55	4	11	2018-10-01 12:30:00	Arena 1	30	200	Alcohol	Rectangle	30.5 cm L X 24.1 cm W X 21 cm H	Steel rods	Metallic, White and Clear	120	85	2.8	2	300	0	0	0	0.75	150	646.77	5	3512	1	30	0	0	0	518.04	0	3068	2018-10-02 13:00:00	300	0	0	0	0	0	0	0	0	0	2018-10-02 15:00:00	0	5% acetic acid	A frame
900340-4028	F	26.29	4	11	2018-10-01 12:30:00	Arena 3	30	200	Alcohol	Rectangle	30.5 cm L X 24.1 cm W X 21 cm H	Steel rods	Metallic, White and Clear	120	85	2.8	2	300	0	0	0	0.75	150	476.16	0	2310	1	30	0	0	0	257.41	0	2101	2018-10-02 13:00:00	300	0	0	0	0	0	0	0	0	0	2018-10-02 15:00:00	0	5% acetic acid	A frame
900340-403	F	32.49	4	11	2018-07-31 11:00:00	Arena 3	30	200	Alcohol	Rectangle	30.5 cm L X 24.1 cm W X 21 cm H	Steel rods	Metallic, White and Clear	120	85	2.8	2	300	0	0	0	0.75	150	719.91	2	3388	1	30	0	0	0	553.09	0	4601	2018-07-30 11:00:00	300	0	0	0	0	0	0	0	0	0	2018-07-30 13:00:00	0	5% acetic acid	A frame
900340-4033	M	34.48	4	11	2018-10-01 12:30:00	Arena 2	30	200	Alcohol	Rectangle	30.5 cm L X 24.1 cm W X 21 cm H	Steel rods	Metallic, White and Clear	120	85	2.8	2	300	0	0	0	0.75	150	484.51	0	2661	1	30	0	0	0	424.86	0	2989	2018-10-02 13:00:00	300	4	7.933	2.64	0	0	0	2	5.8	1.93	2018-10-02 15:00:00	0	5% acetic acid	A frame
900340-4034	F	27.12	4	11	2018-10-01 12:30:00	Arena 4	30	200	Alcohol	Rectangle	30.5 cm L X 24.1 cm W X 21 cm H	Steel rods	Metallic, White and Clear	120	85	2.8	2	300	0	0	0	0.75	150	569.55	0	2779	1	30	0	0	0	508.5	0	2647	2018-10-02 13:00:00	300	1	1.3	0.43	0	0	0	0	0	0	2018-10-02 15:00:00	0	5% acetic acid	A frame
900340-4038	M	35.21	4	11	2018-09-10 11:30:00	Arena 1	30	200	Alcohol	Rectangle	30.5 cm L X 24.1 cm W X 21 cm H	Steel rods	Metallic, White and Clear	120	85	2.8	2	300	0	0	0	0.75	150	687.86	1	2989	1	30	0	0	0	607.22	7	3137	2018-09-11 11:30:00	300	0	0	0	0	0	0	0	0	0	2018-09-11 13:30:00	0	5% acetic acid	A frame
900340-4043	F	27.96	4	11	2018-09-10 11:30:00	Arena 2	30	200	Alcohol	Rectangle	30.5 cm L X 24.1 cm W X 21 cm H	Steel rods	Metallic, White and Clear	120	85	2.8	2	300	0	0	0	0.75	150	802.21	4	3281	1	30	0	0	0	675.13	3	5010	2018-09-11 11:30:00	300	0	0	0	0	0	0	0	0	0	2018-09-11 13:30:00	0	5% acetic acid	A frame
900340-4044	F	27.59	4	11	2018-09-10 11:30:00	Arena 3	30	200	Alcohol	Rectangle	30.5 cm L X 24.1 cm W X 21 cm H	Steel rods	Metallic, White and Clear	120	85	2.8	2	300	0	0	0	0.75	150	618.08	0	2887	1	30	0	0	0	340.43	0	4428	2018-09-11 11:30:00	300	0	0	0	0	0	0	0	0	0	2018-09-11 13:30:00	0	5% acetic acid	A frame
900340-4048	M	31.18	4	11	2018-10-17 08:00:00	Arena 1	30	200	Alcohol	Rectangle	30.5 cm L X 24.1 cm W X 21 cm H	Steel rods	Metallic, White and Clear	120	85	2.8	2	300	0	0	0	0.75	150	753.03	0	3155	1	30	0	0	0	748.68	0	3194	2018-10-18 08:00:00	300	0	0	0	0	0	0	0	0	0	2018-10-18 10:00:00	0	5% acetic acid	A frame
900340-4049	F	22.82	4	11	2018-10-17 08:00:00	Arena 4	30	200	Alcohol	Rectangle	30.5 cm L X 24.1 cm W X 21 cm H	Steel rods	Metallic, White and Clear	120	85	2.8	2	300	0	0	0	0.75	150	680.39	0	2566	1	30	0	0	0	637.14	1	2806	2018-10-18 08:00:00	300	0	0	0	0	0	0	1	1	0.33	2018-10-18 10:00:00	0	5% acetic acid	A frame
900340-405	M	38.92	4	11	2018-07-31 11:00:00	Arena 2	30	200	Alcohol	Rectangle	30.5 cm L X 24.1 cm W X 21 cm H	Steel rods	Metallic, White and Clear	120	85	2.8	2	300	0	0	0	0.75	150	587.84	0	3367	1	30	0	0	0	389.59	0	2264	2018-07-30 11:00:00	300	2	2.667	0.89	0	0	0	6	7.667	2.56	2018-07-30 13:00:00	0	5% acetic acid	A frame
900340-4050	M	36.19	4	11	2018-10-17 08:00:00	Arena 2	30	200	Alcohol	Rectangle	30.5 cm L X 24.1 cm W X 21 cm H	Steel rods	Metallic, White and Clear	120	85	2.8	2	300	0	0	0	0.75	150	761.44	0	3071	1	30	0	0	0	646.41	0	3286	2018-10-18 08:00:00	300	0	0	0	0	0	0	0	0	0	2018-10-18 10:00:00	0	5% acetic acid	A frame
900340-4051	F	25.04	4	11	2018-10-17 08:00:00	Arena 1	30	200	Alcohol	Rectangle	30.5 cm L X 24.1 cm W X 21 cm H	Steel rods	Metallic, White and Clear	120	85	2.8	2	300	0	0	0	0.75	150	562.16	0	3061	1	30	0	0	0	329.25	0	2186	2018-10-18 08:00:00	300	0	0	0	0	0	0	0	0	0	2018-10-18 10:00:00	0	5% acetic acid	A frame
900340-4052	M	41.78	4	11	2018-10-17 08:00:00	Arena 3	30	200	Alcohol	Rectangle	30.5 cm L X 24.1 cm W X 21 cm H	Steel rods	Metallic, White and Clear	120	85	2.8	2	300	0	0	0	0.75	150	814.5	1	3836	1	30	0	0	0	589.05	0	3243	2018-10-18 08:00:00	300	5	7.867	2.62	0	0	0	6	9.367	3.12	2018-10-18 10:00:00	0	5% acetic acid	A frame
900340-406	F	32.88	4	11	2018-07-31 11:00:00	Arena 4	30	200	Alcohol	Rectangle	30.5 cm L X 24.1 cm W X 21 cm H	Steel rods	Metallic, White and Clear	120	85	2.8	2	300	0	0	0	0.75	150	734.73	0	3351	1	30	0	0	0	516.59	1	2894	2018-07-30 11:00:00	300	0	0	0	0	0	0	0	0	0	2018-07-30 13:00:00	0	5% acetic acid	A frame
																							699.821		3515.25				0.3125	0.10375	487.726		3307.25			2.9375	5.175	1.725	0.125	0.239563	0.079375	4.6875	10.5105	3.50437
																							666.979		3216.5				0.135375	0.045	493.636		3863.25			2.3125	7.74169	2.58063	0.0625	0.06875	0.023125	2.6875	7.75212	2.58375
																							828.609		3749.56				0.189562	0.0625	560.772		3801.31			1.5	2.26669	0.755625	0.0625	0.0645625	0.02125	3.8125	5.725	1.90875
																							672.349		3118.75				0	0	515.217		3218.06			0.75	1.23544	0.41125	0	0	0	0.9375	1.48962	0.49625
[truncated: 24 more columns]

## Sheet: Fear testing
mouse_name	Sex	context_datetime	group	week	unit	context_arena	context_room_acclimation_time	context_white_house_light_level	context_olfactory	context_mouse_arena_shape	context_mouse_arena_dimension	context_mouse_arena_colour	context_mouse_arena_floor	context_total_time	context_freeze_count	context_freezing_time	context_percent_freezing_time	cue_baseline_freeze_count	cue_baseline_freezing_time	cue_baseline_percent_freezing_time	cue_tone_freeze_count	cue_tone_freezing_time	cue_tone_percent_freezing_time	cue_datetime	cue_white_house_light_level	cue_olfactory	cue_mouse_arena_shape	cue_mouse_arena_dimension	cue_mouse_arena_colour	cue_mouse_arena_floor	cue_length_of_time_baseline	cue_tone_stimulus_intensity	cue_tone_stimulus_frequency	cue_length_of_time_tone_stimulus	cue_length_of_time_no_stimulus	cue_total_time	cue_baseline_avg_motion_index	cue_baseline_min_motion_index	cue_baseline_max_motion_index	cue_tone_avg_motion_index	cue_tone_min_motion_index	cue_tone_max_motion_index	context_avg_motion_index	context_min_motion_index	context_max_motion_index	tracking_method	software	sound_generator_manufacturer	sound_generator_model
900340-1019	M	2018-10-02 13:00:00	1	11	1	Arena 1	30	200	Alcohol	Rectangle	30.5 cm L X 24.1 cm W X 21 cm H	Metallic, White and Clear	Steel rods	300	1	1.1	0.37	0	0	0	0	0	0	2018-10-02 15:00:00	0	5% acetic acid	A frame	30.5 cm L X 24.1 cm W X 21 cm H	Black and white	Polyethylene	120	85	2.8	180	120	300	636.97	0	3469	503.95	0	3168	381.13	0	3147	Video Tracking	Med Associates Video Freeze	Med Associates	VFC-100
900340-1020	F	2018-10-02 13:00:00	1	11	1	Arena 3	30	200	Alcohol	Rectangle	30.5 cm L X 24.1 cm W X 21 cm H	Metallic, White and Clear	Steel rods	300	0	0	0	0	0	0	0	0	0	2018-10-02 15:00:00	0	5% acetic acid	A frame	30.5 cm L X 24.1 cm W X 21 cm H	Black and white	Polyethylene	120	85	2.8	180	120	300	663.05	0	2979	600.53	0	2737	539.76	0	3334	Video Tracking	Med Associates Video Freeze	Med Associates	VFC-100
900340-1021	M	2018-10-02 13:00:00	1	11	1	Arena 2	30	200	Alcohol	Rectangle	30.5 cm L X 24.1 cm W X 21 cm H	Metallic, White and Clear	Steel rods	300	12	23.4	7.8	1	1	0.33	15	45.467	15.16	2018-10-02 15:00:00	0	5% acetic acid	A frame	30.5 cm L X 24.1 cm W X 21 cm H	Black and white	Polyethylene	120	85	2.8	180	120	300	502.39	0	2382	200	0	1788	301.6	0	2601	Video Tracking	Med Associates Video Freeze	Med Associates	VFC-100
900340-1022	F	2018-10-02 13:00:00	1	11	1	Arena 4	30	200	Alcohol	Rectangle	30.5 cm L X 24.1 cm W X 21 cm H	Metallic, White and Clear	Steel rods	300	3	3.967	1.32	0	0	0	1	1.667	0.56	2018-10-02 15:00:00	0	5% acetic acid	A frame	30.5 cm L X 24.1 cm W X 21 cm H	Black and white	Polyethylene	120	85	2.8	180	120	300	711.52	0	3884	562.16	0	3134	424.86	0	3259	Video Tracking	Med Associates Video Freeze	Med Associates	VFC-100
900340-1023	M	2018-10-02 13:00:00	1	11	2	Arena 1	30	200	Alcohol	Rectangle	30.5 cm L X 24.1 cm W X 21 cm H	Metallic, White and Clear	Steel rods	300	2	3.7	1.23	1	2.833	0.94	10	20.6	6.87	2018-10-02 15:00:00	0	5% acetic acid	A frame	30.5 cm L X 24.1 cm W X 21 cm H	Black and white	Polyethylene	120	85	2.8	180	120	300	642.17	0	3669	373.37	0	4320	337.46	0	2955	Video Tracking	Med Associates Video Freeze	Med Associates	VFC-100
900340-1024	F	2018-10-02 13:00:00	1	11	2	Arena 3	30	200	Alcohol	Rectangle	30.5 cm L X 24.1 cm W X 21 cm H	Metallic, White and Clear	Steel rods	300	1	2.933	0.98	0	0	0	1	1.3	0.43	2018-10-02 15:00:00	0	5% acetic acid	A frame	30.5 cm L X 24.1 cm W X 21 cm H	Black and white	Polyethylene	120	85	2.8	180	120	300	999.62	0	3963	686.99	0	3450	595.06	0	3268	Video Tracking	Med Associates Video Freeze	Med Associates	VFC-100
900340-1025	M	2018-10-02 13:00:00	1	11	2	Arena 2	30	200	Alcohol	Rectangle	30.5 cm L X 24.1 cm W X 21 cm H	Metallic, White and Clear	Steel rods	300	2	2.867	0.96	0	0	0	4	5.5	1.83	2018-10-02 15:00:00	0	5% acetic acid	A frame	30.5 cm L X 24.1 cm W X 21 cm H	Black and white	Polyethylene	120	85	2.8	180	120	300	731.77	0	3846	605.47	0	3598	539.75	0	3347	Video Tracking	Med Associates Video Freeze	Med Associates	VFC-100
900340-1026	F	2018-10-02 13:00:00	1	11	2	Arena 4	30	200	Alcohol	Rectangle	30.5 cm L X 24.1 cm W X 21 cm H	Metallic, White and Clear	Steel rods	300	1	1.033	0.34	0	0	0	0	0	0	2018-10-02 15:00:00	0	5% acetic acid	A frame	30.5 cm L X 24.1 cm W X 21 cm H	Black and white	Polyethylene	120	85	2.8	180	120	300	790.88	0	3466	607.9	0	3613	442.46	0	2914	Video Tracking	Med Associates Video Freeze	Med Associates	VFC-100
900340-1035	F	2018-08-30 08:30:00	1	11	2	Arena 3	30	200	Alcohol	Rectangle	30.5 cm L X 24.1 cm W X 21 cm H	Metallic, White and Clear	Steel rods	300	1	1.233	0.41	0	0	0	9	21.567	7.19	2018-08-30 10:30:00	0	5% acetic acid	A frame	30.5 cm L X 24.1 cm W X 21 cm H	Black and white	Polyethylene	120	85	2.8	180	120	300	923.78	0	4017	360.76	0	3067	510.03	0	3438	Video Tracking	Med Associates Video Freeze	Med Associates	VFC-100
900340-1037	F	2018-08-30 08:30:00	1	11	2	Arena 4	30	200	Alcohol	Rectangle	30.5 cm L X 24.1 cm W X 21 cm H	Metallic, White and Clear	Steel rods	300	2	2.1	0.7	0	0	0	0	0	0	2018-08-30 10:30:00	0	5% acetic acid	A frame	30.5 cm L X 24.1 cm W X 21 cm H	Black and white	Polyethylene	120	85	2.8	180	120	300	869.22	0	3733	577.53	0	2801	599.86	0	3075	Video Tracking	Med Associates Video Freeze	Med Associates	VFC-100
900340-1057	M	2018-08-30 08:30:00	1	11	2	Arena 1	30	200	Alcohol	Rectangle	30.5 cm L X 24.1 cm W X 21 cm H	Metallic, White and Clear	Steel rods	300	0	0	0	0	0	0	0	0	0	2018-08-30 10:30:00	0	5% acetic acid	A frame	30.5 cm L X 24.1 cm W X 21 cm H	Black and white	Polyethylene	120	85	2.8	180	120	300	750.92	0	4247	600.95	0	3041	441.59	0	3006	Video Tracking	Med Associates Video Freeze	Med Associates	VFC-100
900340-1059	M	2018-08-30 08:30:00	1	11	2	Arena 2	30	200	Alcohol	Rectangle	30.5 cm L X 24.1 cm W X 21 cm H	Metallic, White and Clear	Steel rods	300	1	1	0.33	0	0	0	19	42.467	14.16	2018-08-30 10:30:00	0	5% acetic acid	A frame	30.5 cm L X 24.1 cm W X 21 cm H	Black and white	Polyethylene	120	85	2.8	180	120	300	698.35	0	4269	177.51	0	4400	376.78	0	2973	Video Tracking	Med Associates Video Freeze	Med Associates	VFC-100
900340-20023	F	2018-10-02 13:00:00	2	11	1	Arena 4	30	200	Alcohol	Rectangle	30.5 cm L X 24.1 cm W X 21 cm H	Metallic, White and Clear	Steel rods	300	2	4.2	1.4	0	0	0	1	1.033	0.34	2018-10-02 15:00:00	0	5% acetic acid	A frame	30.5 cm L X 24.1 cm W X 21 cm H	Black and white	Polyethylene	120	85	2.8	180	120	300	568.72	0	2823	395.44	0	2923	389.51	0	2882	Video Tracking	Med Associates Video Freeze	Med Associates	VFC-100
900340-2023	M	2018-08-30 08:30:00	2	11	1	Arena 1	30	200	Alcohol	Rectangle	30.5 cm L X 24.1 cm W X 21 cm H	Metallic, White and Clear	Steel rods	300	1	1.367	0.46	0	0	0	0	0	0	2018-08-30 10:30:00	0	5% acetic acid	A frame	30.5 cm L X 24.1 cm W X 21 cm H	Black and white	Polyethylene	120	85	2.8	180	120	300	656.16	1	3339	619.62	0	3226	424.26	0	4217	Video Tracking	Med Associates Video Freeze	Med Associates	VFC-100
900340-2024	M	2018-08-30 08:30:00	2	11	1	Arena 2	30	200	Alcohol	Rectangle	30.5 cm L X 24.1 cm W X 21 cm H	Metallic, White and Clear	Steel rods	300	0	0	0	0	0	0	0	0	0	2018-08-30 10:30:00	0	5% acetic acid	A frame	30.5 cm L X 24.1 cm W X 21 cm H	Black and white	Polyethylene	120	85	2.8	180	120	300	609.88	0	3746	477.33	0	4578	510.75	0	3253	Video Tracking	Med Associates Video Freeze	Med Associates	VFC-100
900340-2025	F	2018-08-30 08:30:00	2	11	1	Arena 3	30	200	Alcohol	Rectangle	30.5 cm L X 24.1 cm W X 21 cm H	Metallic, White and Clear	Steel rods	300	0	0	0	0	0	0	7	14.767	4.92	2018-08-30 10:30:00	0	5% acetic acid	A frame	30.5 cm L X 24.1 cm W X 21 cm H	Black and white	Polyethylene	120	85	2.8	180	120	300	649.77	0	2956	303.93	0	2660	529.85	0	3140	Video Tracking	Med Associates Video Freeze	Med Associates	VFC-100
900340-2026	F	2018-08-30 08:30:00	2	11	1	Arena 4	30	200	Alcohol	Rectangle	30.5 cm L X 24.1 cm W X 21 cm H	Metallic, White and Clear	Steel rods	300	7	14.367	4.79	0	0	0	4	5.6	1.87	2018-08-30 10:30:00	0	5% acetic acid	A frame	30.5 cm L X 24.1 cm W X 21 cm H	Black and white	Polyethylene	120	85	2.8	180	120	300	463.59	0	2646	392.69	0	2823	286.54	0	2859	Video Tracking	Med Associates Video Freeze	Med Associates	VFC-100
900340-2029	M	2018-10-02 13:00:00	2	11	1	Arena 1	30	200	Alcohol	Rectangle	30.5 cm L X 24.1 cm W X 21 cm H	Metallic, White and Clear	Steel rods	300	0	0	0	0	0	0	0	0	0	2018-10-02 15:00:00	0	5% acetic acid	A frame	30.5 cm L X 24.1 cm W X 21 cm H	Black and white	Polyethylene	120	85	2.8	180	120	300	758.18	0	3903	664.23	0	3714	594.2	0	3347	Video Tracking	Med Associates Video Freeze	Med Associates	VFC-100
900340-2030	F	2018-10-02 13:00:00	2	11	1	Arena 3	30	200	Alcohol	Rectangle	30.5 cm L X 24.1 cm W X 21 cm H	Metallic, White and Clear	Steel rods	300	0	0	0	0	0	0	0	0	0	2018-10-02 15:00:00	0	5% acetic acid	A frame	30.5 cm L X 24.1 cm W X 21 cm H	Black and white	Polyethylene	120	85	2.8	180	120	300	701.62	0	3220	597.37	0	3306	571.47	0	2827	Video Tracking	Med Associates Video Freeze	Med Associates	VFC-100
900340-2031	M	2018-10-02 13:00:00	2	11	1	Arena 2	30	200	Alcohol	Rectangle	30.5 cm L X 24.1 cm W X 21 cm H	Metallic, White and Clear	Steel rods	300	0	0	0	0	0	0	0	0	0	2018-10-02 15:00:00	0	5% acetic acid	A frame	30.5 cm L X 24.1 cm W X 21 cm H	Black and white	Polyethylene	120	85	2.8	180	120	300	783.71	0	3083	649.76	0	3071	512.24	1	3015	Video Tracking	Med Associates Video Freeze	Med Associates	VFC-100
900340-2035	M	2018-10-09 13:00:00	2	11	1	Arena 1	30	200	Alcohol	Rectangle	30.5 cm L X 24.1 cm W X 21 cm H	Metallic, White and Clear	Steel rods	300	0	0	0	0	0	0	0	0	0	2018-10-09 15:00:00	0	5% acetic acid	A frame	30.5 cm L X 24.1 cm W X 21 cm H	Black and white	Polyethylene	120	85	2.8	180	120	300	590.33	0	3553	684.83	0	3817	637.32	0	3681	Video Tracking	Med Associates Video Freeze	Med Associates	VFC-100
900340-2036	F	2018-10-09 13:00:00	2	11	1	Arena 1	30	200	Alcohol	Rectangle	30.5 cm L X 24.1 cm W X 21 cm H	Metallic, White and Clear	Steel rods	300	4	5.667	1.89	0	0	0	9	13.567	4.52	2018-10-09 15:00:00	0	5% acetic acid	A frame	30.5 cm L X 24.1 cm W X 21 cm H	Black and white	Polyethylene	120	85	2.8	180	120	300	622.17	0	3668	292.35	0	2662	268.1	0	2571	Video Tracking	Med Associates Video Freeze	Med Associates	VFC-100
900340-2037	M	2018-10-09 13:00:00	2	11	1	Arena 2	30	200	Alcohol	Rectangle	30.5 cm L X 24.1 cm W X 21 cm H	Metallic, White and Clear	Steel rods	300	1	1.533	0.51	1	1.1	0.37	1	1.467	0.49	2018-10-09 15:00:00	0	5% acetic acid	A frame	30.5 cm L X 24.1 cm W X 21 cm H	Black and white	Polyethylene	120	85	2.8	180	120	300	573.61	0	3552	423.3	0	3047	488.7	0	3066	Video Tracking	Med Associates Video Freeze	Med Associates	VFC-100
900340-2038	F	2018-10-09 13:00:00	2	11	1	Arena 2	30	200	Alcohol	Rectangle	30.5 cm L X 24.1 cm W X 21 cm H	Metallic, White and Clear	Steel rods	300	15	73.2	24.4	0	0	0	17	81.967	27.32	2018-10-09 15:00:00	0	5% acetic acid	A frame	30.5 cm L X 24.1 cm W X 21 cm H	Black and white	Polyethylene	120	85	2.8	180	120	300	439	0	2799	77.85	0	1304	194.77	0	2491	Video Tracking	Med Associates Video Freeze	Med Associates	VFC-100
900340-30040	F	2018-10-09 13:00:00	3	11	1	Arena 4	30	200	Alcohol	Rectangle	30.5 cm L X 24.1 cm W X 21 cm H	Metallic, White and Clear	Steel rods	300	1	1.333	0.44	1	1.033	0.34	7	11.433	3.81	2018-10-09 15:00:00	0	5% acetic acid	A frame	30.5 cm L X 24.1 cm W X 21 cm H	Black and white	Polyethylene	120	85	2.8	180	120	300	719.67	0	3628	352.24	0	2722	432.25	0	3006	Video Tracking	Med Associates Video Freeze	Med Associates	VFC-100
900340-30041	M	2018-10-09 13:00:00	3	11	1	Arena 4	30	200	Alcohol	Rectangle	30.5 cm L X 24.1 cm W X 21 cm H	Metallic, White and Clear	Steel rods	300	0	0	0	0	0	0	0	0	0	2018-10-09 15:00:00	0	5% acetic acid	A frame	30.5 cm L X 24.1 cm W X 21 cm H	Black and white	Polyethylene	120	85	2.8	180	120	300	945.17	0	3509	694.03	0	3645	633.87	0	3861	Video Tracking	Med Associates Video Freeze	Med Associates	VFC-100
900340-3021	F	2018-08-30 08:30:00	3	11	2	Arena 3	30	200	Alcohol	Rectangle	30.5 cm L X 24.1 cm W X 21 cm H	Metallic, White and Clear	Steel rods	300	3	4.7	1.57	0	0	0	1	1.767	0.59	2018-08-30 10:30:00	0	5% acetic acid	A frame	30.5 cm L X 24.1 cm W X 21 cm H	Black and white	Polyethylene	120	85	2.8	180	120	300	804.4	1	3103	625.72	0	3486	485.58	0	2778	Video Tracking	Med Associates Video Freeze	Med Associates	VFC-100
900340-3026	F	2018-08-30 08:30:00	3	11	2	Arena 4	30	200	Alcohol	Rectangle	30.5 cm L X 24.1 cm W X 21 cm H	Metallic, White and Clear	Steel rods	300	0	0	0	0	0	0	0	0	0	2018-08-30 10:30:00	0	5% acetic acid	A frame	30.5 cm L X 24.1 cm W X 21 cm H	Black and white	Polyethylene	120	85	2.8	180	120	300	843.55	0	3728	683.7	0	3256	701.84	0	3664	Video Tracking	Med Associates Video Freeze	Med Associates	VFC-100
900340-3039	M	2018-10-09 13:00:00	3	11	1	Arena 3	30	200	Alcohol	Rectangle	30.5 cm L X 24.1 cm W X 21 cm H	Metallic, White and Clear	Steel rods	300	0	0	0	0	0	0	0	0	0	2018-10-09 15:00:00	0	5% acetic acid	A frame	30.5 cm L X 24.1 cm W X 21 cm H	Black and white	Polyethylene	120	85	2.8	180	120	300	860.69	0	3573	542.22	0	3381	585.07	0	3460	Video Tracking	Med Associates Video Freeze	Med Associates	VFC-100
900340-3040	M	2018-08-30 08:30:00	3	11	2	Arena 1	30	200	Alcohol	Rectangle	30.5 cm L X 24.1 cm W X 21 cm H	Metallic, White and Clear	Steel rods	300	2	2.267	0.76	0	0	0	0	0	0	2018-08-30 10:30:00	0	5% acetic acid	A frame	30.5 cm L X 24.1 cm W X 21 cm H	Black and white	Polyethylene	120	85	2.8	180	120	300	784.88	0	3051	529.14	0	2655	492.3	0	3133	Video Tracking	Med Associates Video Freeze	Med Associates	VFC-100
900340-3041	M	2018-08-30 08:30:00	3	11	2	Arena 2	30	200	Alcohol	Rectangle	30.5 cm L X 24.1 cm W X 21 cm H	Metallic, White and Clear	Steel rods	300	1	1.167	0.39	0	0	0	10	13.4	4.47	2018-08-30 10:30:00	0	5% acetic acid	A frame	30.5 cm L X 24.1 cm W X 21 cm H	Black and white	Polyethylene	120	85	2.8	180	120	300	732.33	0	4425	391.13	0	3794	552.86	0	3904	Video Tracking	Med Associates Video Freeze	Med Associates	VFC-100
900340-3042	F	2018-10-09 13:00:00	3	11	1	Arena 3	30	200	Alcohol	Rectangle	30.5 cm L X 24.1 cm W X 21 cm H	Metallic, White and Clear	Steel rods	300	0	0	0	0	0	0	3	3.633	1.21	2018-10-09 15:00:00	0	5% acetic acid	A frame	30.5 cm L X 24.1 cm W X 21 cm H	Black and white	Polyethylene	120	85	2.8	180	120	300	760.64	0	3825	380.52	0	3146	605.85	0	3671	Video Tracking	Med Associates Video Freeze	Med Associates	VFC-100
900340-3043	M	2018-10-09 13:00:00	3	11	2	Arena 1	30	200	Alcohol	Rectangle	30.5 cm L X 24.1 cm W X 21 cm H	Metallic, White and Clear	Steel rods	300	3	4.333	1.44	0	0	0	13	22.067	7.36	2018-10-09 15:00:00	0	5% acetic acid	A frame	30.5 cm L X 24.1 cm W X 21 cm H	Black and white	Polyethylene	120	85	2.8	180	120	300	654.34	0	3217	445.1	0	3358	408.72	0	3839	Video Tracking	Med Associates Video Freeze	Med Associates	VFC-100
900340-3044	F	2018-10-09 13:00:00	3	11	2	Arena 1	30	200	Alcohol	Rectangle	30.5 cm L X 24.1 cm W X 21 cm H	Metallic, White and Clear	Steel rods	300	0	0	0	0	0	0	0	0	0	2018-10-09 15:00:00	0	5% acetic acid	A frame	30.5 cm L X 24.1 cm W X 21 cm H	Black and white	Polyethylene	120	85	2.8	180	120	300	880.6	0	3940	713.49	0	4268	704.08	0	3521	Video Tracking	Med Associates Video Freeze	Med Associates	VFC-100
900340-3046	F	2018-10-09 13:00:00	3	11	2	Arena 2	30	200	Alcohol	Rectangle	30.5 cm L X 24.1 cm W X 21 cm H	Metallic, White and Clear	Steel rods	300	0	0	0	0	0	0	0	0	0	2018-10-09 15:00:00	0	5% acetic acid	A frame	30.5 cm L X 24.1 cm W X 21 cm H	Black and white	Polyethylene	120	85	2.8	180	120	300	912.03	0	4400	690.73	0	3671	524.37	0	3403	Video Tracking	Med Associates Video Freeze	Med Associates	VFC-100
900340-3047	M	2018-10-09 13:00:00	3	11	2	Arena 2	30	200	Alcohol	Rectangle	30.5 cm L X 24.1 cm W X 21 cm H	Metallic, White and Clear	Steel rods	300	0	0	0	0	0	0	10	12.1	4.03	2018-10-09 15:00:00	0	5% acetic acid	A frame	30.5 cm L X 24.1 cm W X 21 cm H	Black and white	Polyethylene	120	85	2.8	180	120	300	767.55	0	3999	464.1	0	3609	569.48	0	3467	Video Tracking	Med Associates Video Freeze	Med Associates	VFC-100
900340-4027	M	2018-10-02 13:00:00	4	11	2	Arena 1	30	200	Alcohol	Rectangle	30.5 cm L X 24.1 cm W X 21 cm H	Metallic, White and Clear	Steel rods	300	0	0	0	0	0	0	0	0	0	2018-10-02 15:00:00	0	5% acetic acid	A frame	30.5 cm L X 24.1 cm W X 21 cm H	Black and white	Polyethylene	120	85	2.8	180	120	300	535.34	0	3241	482.75	0	2950	367.66	0	2498	Video Tracking	Med Associates Video Freeze	Med Associates	VFC-100
900340-4028	F	2018-10-02 13:00:00	4	11	2	Arena 3	30	200	Alcohol	Rectangle	30.5 cm L X 24.1 cm W X 21 cm H	Metallic, White and Clear	Steel rods	300	0	0	0	0	0	0	0	0	0	2018-10-02 15:00:00	0	5% acetic acid	A frame	30.5 cm L X 24.1 cm W X 21 cm H	Black and white	Polyethylene	120	85	2.8	180	120	300	688.36	0	3181	463.46	0	4260	383.14	0	2814	Video Tracking	Med Associates Video Freeze	Med Associates	VFC-100
900340-4033	M	2018-10-02 13:00:00	4	11	2	Arena 2	30	200	Alcohol	Rectangle	30.5 cm L X 24.1 cm W X 21 cm H	Metallic, White and Clear	Steel rods	300	4	7.933	2.64	0	0	0	2	5.8	1.93	2018-10-02 15:00:00	0	5% acetic acid	A frame	30.5 cm L X 24.1 cm W X 21 cm H	Black and white	Polyethylene	120	85	2.8	180	120	300	615.69	0	3389	381.79	0	3411	394.63	0	3231	Video Tracking	Med Associates Video Freeze	Med Associates	VFC-100
900340-4034	F	2018-10-02 13:00:00	4	11	2	Arena 4	30	200	Alcohol	Rectangle	30.5 cm L X 24.1 cm W X 21 cm H	Metallic, White and Clear	Steel rods	300	1	1.3	0.43	0	0	0	0	0	0	2018-10-02 15:00:00	0	5% acetic acid	A frame	30.5 cm L X 24.1 cm W X 21 cm H	Black and white	Polyethylene	120	85	2.8	180	120	300	619.23	0	2849	473	0	2718	320.91	0	2495	Video Tracking	Med Associates Video Freeze	Med Associates	VFC-100
900340-4038	M	2018-09-11 11:30:00	4	11	1	Arena 1	30	200	Alcohol	Rectangle	30.5 cm L X 24.1 cm W X 21 cm H	Metallic, White and Clear	Steel rods	300	0	0	0	0	0	0	0	0	0	2018-09-11 13:30:00	0	5% acetic acid	A frame	30.5 cm L X 24.1 cm W X 21 cm H	Black and white	Polyethylene	120	85	2.8	180	120	300	798.65	0	3709	655.39	0	3572	652.86	0	2923	Video Tracking	Med Associates Video Freeze	Med Associates	VFC-100
900340-4043	F	2018-09-11 11:30:00	4	11	1	Arena 2	30	200	Alcohol	Rectangle	30.5 cm L X 24.1 cm W X 21 cm H	Metallic, White and Clear	Steel rods	300	0	0	0	0	0	0	0	0	0	2018-09-11 13:30:00	0	5% acetic acid	A frame	30.5 cm L X 24.1 cm W X 21 cm H	Black and white	Polyethylene	120	85	2.8	180	120	300	735.61	0	3489	627.97	0	3447	562.16	0	3149	Video Tracking	Med Associates Video Freeze	Med Associates	VFC-100
900340-4044	F	2018-09-11 11:30:00	4	11	1	Arena 3	30	200	Alcohol	Rectangle	30.5 cm L X 24.1 cm W X 21 cm H	Metallic, White and Clear	Steel rods	300	0	0	0	0	0	0	0	0	0	2018-09-11 13:30:00	0	5% acetic acid	A frame	30.5 cm L X 24.1 cm W X 21 cm H	Black and white	Polyethylene	120	85	2.8	180	120	300	602.98	0	3261	506.71	0	2955	512.55	0	2765	Video Tracking	Med Associates Video Freeze	Med Associates	VFC-100
900340-4048	M	2018-10-18 08:00:00	4	11	1	Arena 1	30	200	Alcohol	Rectangle	30.5 cm L X 24.1 cm W X 21 cm H	Metallic, White and Clear	Steel rods	300	0	0	0	0	0	0	0	0	0	2018-10-18 10:00:00	0	5% acetic acid	A frame	30.5 cm L X 24.1 cm W X 21 cm H	Black and white	Polyethylene	120	85	2.8	180	120	300	711.71	0	3413	631.38	0	3051	697.53	0	3549	Video Tracking	Med Associates Video Freeze	Med Associates	VFC-100
900340-4049	F	2018-10-18 08:00:00	4	11	1	Arena 4	30	200	Alcohol	Rectangle	30.5 cm L X 24.1 cm W X 21 cm H	Metallic, White and Clear	Steel rods	300	0	0	0	0	0	0	1	1	0.33	2018-10-18 10:00:00	0	5% acetic acid	A frame	30.5 cm L X 24.1 cm W X 21 cm H	Black and white	Polyethylene	120	85	2.8	180	120	300	574.47	0	2559	512.62	0	2747	482.93	0	2548	Video Tracking	Med Associates Video Freeze	Med Associates	VFC-100
900340-4050	M	2018-10-18 08:00:00	4	11	1	Arena 2	30	200	Alcohol	Rectangle	30.5 cm L X 24.1 cm W X 21 cm H	Metallic, White and Clear	Steel rods	300	0	0	0	0	0	0	0	0	0	2018-10-18 10:00:00	0	5% acetic acid	A frame	30.5 cm L X 24.1 cm W X 21 cm H	Black and white	Polyethylene	120	85	2.8	180	120	300	755.9	0	3557	535.46	0	3786	665.39	0	3158	Video Tracking	Med Associates Video Freeze	Med Associates	VFC-100
900340-4051	F	2018-10-18 08:00:00	4	11	2	Arena 1	30	200	Alcohol	Rectangle	30.5 cm L X 24.1 cm W X 21 cm H	Metallic, White and Clear	Steel rods	300	0	0	0	0	0	0	0	0	0	2018-10-18 10:00:00	0	5% acetic acid	A frame	30.5 cm L X 24.1 cm W X 21 cm H	Black and white	Polyethylene	120	85	2.8	180	120	300	785.48	0	3089	462.34	0	2826	383.52	0	3095	Video Tracking	Med Associates Video Freeze	Med Associates	VFC-100
900340-4052	M	2018-10-18 08:00:00	4	11	1	Arena 3	30	200	Alcohol	Rectangle	30.5 cm L X 24.1 cm W X 21 cm H	Metallic, White and Clear	Steel rods	300	5	7.867	2.62	0	0	0	6	9.367	3.12	2018-10-18 10:00:00	0	5% acetic acid	A frame	30.5 cm L X 24.1 cm W X 21 cm H	Black and white	Polyethylene	120	85	2.8	180	120	300	829.32	0	3128	336.57	0	2876	349.13	0	2650	Video Tracking	Med Associates Video Freeze	Med Associates	VFC-100
																3.61108	1.20333	0.166667	0.319417	0.105833	4.91667	11.5473	3.85														743.387		3660.33	488.093		3259.75	457.528		3109.75
																8.36117	2.7875	0.0833333	0.0916667	0.0308333	3.25	9.86675	3.28833														618.062		3274	464.892		3094.25	450.642		3112.42
																1.15	0.383333	0.0833333	0.0860833	0.0283333	3.66667	5.36667	1.78917														805.488		3699.83	542.677		3415.92	558.023		3475.58
																1.425	0.474167	0	0	0	0.75	1.34725	0.448333														687.728		3238.75	505.787		3216.58	481.034		2906.25
[truncated: 5 more columns]

## Sheet: ECG
mouse_name	group	week	manufacturer_name	equipment_model	datetime	NoiseLevel	LightLevel	N	HR	HRV	CV	RR	PQ	PR	QRS	QT	ST	QTC	QT_dispersion	QTc_dispersion	mean_SR_amplitude	mean_R_amplitude	rMSSD	pNN50	Total_Power	Low_Frequency_Power	High_Frequency_Power	frequency_ratio
900340-101	1	12	Mouse Specifics, Inc.	ECGenie	2018-08-07 13:17:39	44.4	197.3	23	770	5.5	0.71	78	14	19.1	10.2	42.1	32.4	47.7	17.5	19.9	0.86	0.47	0.96	0		0.01	0.01	0.48
900340-1011	1	12	Mouse Specifics, Inc.	ECGenie	2018-08-07 13:26:14	44.4	197.3	20	763	8.9	1.16	78.7	18.6	25.8	11.9	37	25.6	41.7	25.5	29	0.94	0.64	1.59	0		0	0.13	0.03
900340-1013	1	12	Mouse Specifics, Inc.	ECGenie	2018-08-07 14:30:34	44.4	197.3	30	770	6	0.78	77.9	15.7	23.5	12.8	42.3	30	47.9	21	23.9	1.33	1.02	0.91	0		0.02	0.04	0.62
900340-1019	1	12	Mouse Specifics, Inc.	ECGenie	2018-10-10 07:36:32	44.7	204.8	19	774	6.8	0.88	77.6	22.1	29.3	11.4	42.1	31.2	47.8	18	20.2	1.53	1.06	0.4	0		0.03	0.02	1.77
900340-102	1	12	Mouse Specifics, Inc.	ECGenie	2018-08-07 14:27:24	44.4	197.3	32	747	4	0.54	80.3	8.7	14.5	12.8	44.5	32.1	49.6	16.5	18.6	0.01	0.7	0.71	0		0.01	0.01	0.76
900340-1020	1	12	Mouse Specifics, Inc.	ECGenie	2018-10-10 08:36:33	44.7	204.8	22	762	12	1.58	78.7	6.5	12.4	12.9	44.3	31.9	49.9	15	16.6	0.02	0.88	0.51	0		0.03	0.02	1.62
900340-1021	1	12	Mouse Specifics, Inc.	ECGenie	2018-10-10 07:41:16	44.7	204.8	25	809	8.5	1.05	74.2	10.6	17.8	12.2	39.9	28.2	46.3	21.5	25.3	0.99	0.61	0.52	0		0.13	0.08	1.58
900340-1022	1	12	Mouse Specifics, Inc.	ECGenie	2018-10-10 08:40:50	44.7	204.8	20	789	7.9	1	76.1	15.6	22.8	11.8	37.4	26.1	42.8	23.5	26.6	1.59	1.11	0.85	0		0.03	0.04	0.8
900340-1023	1	12	Mouse Specifics, Inc.	ECGenie	2018-10-10 07:45:45	44.7	204.8	22	807	2.5	0.31	74.4	11.6	17.4	10.4	42.7	32.9	49.5	0.5	0.7	1.43	0.75	0.37	0		0	0.01	0.01
900340-1024	1	12	Mouse Specifics, Inc.	ECGenie	2018-10-10 08:47:46	44.7	204.8	19	752	5.6	0.75	79.8	20.2	27.8	12.6	42	30	47.1	18.5	21	1.05	0.58	0.71	0		0.03	0.05	0.59
900340-1025	1	12	Mouse Specifics, Inc.	ECGenie	2018-10-10 07:55:48	44.7	204.8	24	759	4	0.52	79	20.4	28	13.3	43.6	30.8	49	19.5	22	1.86	1.16	0.54	0		0	0.03	0.14
900340-1026	1	12	Mouse Specifics, Inc.	ECGenie	2018-10-10 08:55:10	44.7	204.8	22	785	7.9	1.01	76.4	15.6	22.9	12	38.5	27	44	21	24.1	0.76	0.48	0.72	0		0.13	0.05	2.79
900340-1035	1	12	Mouse Specifics, Inc.	ECGenie	2018-09-07 11:35:02	45.7	210.2	22	782	4.7	0.6	76.8	18.6	25.8	10.9	37.3	26.9	42.6	22	25.6	1.2	0.76	0.78	0		0	0.03	0.04
900340-1037	1	12	Mouse Specifics, Inc.	ECGenie	2018-09-07 11:43:48	45.7	210.2	20	760	3.2	0.42	79	21.4	29.3	13.3	43.4	30.6	48.8	16	18.2	1.2	0.87	0.59	0		0	0.01	0.38
900340-1057	1	12	Mouse Specifics, Inc.	ECGenie	2018-09-07 08:38:31	45.7	210.2	19	778	5.2	0.67	77.2	12.8	18.9	10.4	37.6	27.7	42.8	22.5	25.7	1.1	0.79	0.74	0		0.02	0.04	0.61
900340-1059	1	12	Mouse Specifics, Inc.	ECGenie	2018-09-07 08:43:04	45.7	210.2	22	821	4.7	0.57	73.1	18.3	25.5	12.9	39.8	27.3	46.5	18	21	0.76	0.95	0.76	0		0	0.02	0.04
900340-20023	2	12	Mouse Specifics, Inc.	ECGenie	2018-10-10 09:48:19	44.7	204.8	24	725	16.1	2.22	82.8	21.2	29.2	11.7	46	34.9	50.6	25	26.9	1.43	1.07	0.75	0		0.54	0.03	15.67
900340-201	2	12	Mouse Specifics, Inc.	ECGenie	2018-08-07 13:36:21	44.4	197.3	27	801	4.9	0.62	74.9	8.9	16.5	11.9	36.8	25.4	42.5	20	23.2	0.77	0.64	0.69	0		0	0.04	0.01
900340-202	2	12	Mouse Specifics, Inc.	ECGenie	2018-08-07 14:38:15	44.4	197.3	24	773	6.4	0.82	77.6	20.7	28.2	11.5	36.8	25.8	41.8	25	28.3	0.79	0.73	1.01	0		0.02	0.07	0.25
900340-2023	2	12	Mouse Specifics, Inc.	ECGenie	2018-09-07 08:50:18	45.7	210.2	22	758	9.3	1.23	79.1	21.9	29.8	12.1	41.5	29.9	46.7	21.5	24	2.03	1.44	0.63	0		0.09	0.03	2.67
900340-2024	2	12	Mouse Specifics, Inc.	ECGenie	2018-09-07 08:57:44	45.7	210.2	22	803	6.2	0.78	74.7	22.2	29.9	11.2	34.9	24.1	40.3	21.5	24.7	1.65	1.19	0.6	0		0.02	0	3.46
900340-2025	2	12	Mouse Specifics, Inc.	ECGenie	2018-09-07 11:31:24	45.7	210.2	21	770	4.6	0.6	77.9	18.1	25.7	11.5	40.8	29.8	46.2	22	25.1	1.57	1.31	0.44	0		0.02	0.01	1.68
900340-2026	2	12	Mouse Specifics, Inc.	ECGenie	2018-09-07 11:29:24	45.7	210.2	17	788	2.3	0.29	76.1	21.7	29	11.2	41.6	30.9	47.7	15.5	17.8	1.24	1.16	0.34	0		0	0.01	0.06
900340-2029	2	12	Mouse Specifics, Inc.	ECGenie	2018-10-10 08:04:31	44.7	204.8	18	833	5.2	0.62	72	16.1	23.1	10.8	38.3	28	45.1	11	13.3	1.19	0.68	0.79	0		0	0.02	0.02
900340-2030	2	12	Mouse Specifics, Inc.	ECGenie	2018-10-10 09:06:08	44.7	204.8	26	774	9.5	1.23	77.6	23.1	30.3	12.2	41.4	29.7	47	20	22.5	1.32	0.77	0.57	0		0.1	0.02	5.38
900340-2031	2	12	Mouse Specifics, Inc.	ECGenie	2018-10-10 08:11:46	44.7	204.8	21	788	7.1	0.9	76.1	16.7	23.7	11.1	38.7	28.1	44.3	19	22.4	1.94	1.2	0.96	0		0.01	0.12	0.12
900340-2035	2	12	Mouse Specifics, Inc.	ECGenie	2018-10-18 14:00:53	46.1	220.8	49	808	4.9	0.6	74.3	19.1	26.2	11	39.3	28.8	45.6	19	22.4	1.41	1	0.68	0		0.01	0.03	0.27
900340-2036	2	12	Mouse Specifics, Inc.	ECGenie	2018-10-18 14:14:49	46.1	220.8	53	809	88.2	10.9	75.2	15.8	22.9	11.2	39.2	28.5	45.6	51	63.5	0.99	0.86	18.85	5.77		43	129.14	0.33
900340-2037	2	12	Mouse Specifics, Inc.	ECGenie	2018-10-18 14:07:43	46.1	220.8	73	788	6.1	0.78	76.2	18.7	25.6	10.6	37.3	27.2	42.7	26.5	30.1	1.45	1.15	0.76	0		0.02	0.04	0.59
900340-2038	2	12	Mouse Specifics, Inc.	ECGenie	2018-10-18 14:17:02	46.1	220.8	30	805	3.7	0.47	74.6	15.8	22.8	10.7	37.2	27	43	19.5	22.7	1.81	1.31	0.53	0		0.01	0.01	1.19
900340-207	2	12	Mouse Specifics, Inc.	ECGenie	2018-08-07 14:42:03	44.4	197.3	25	795	6.5	0.82	75.5	15.6	22.5	10.2	37.4	27.7	43.1	24.5	28.2	1.25	0.84	0.81	0		0.07	0.07	1.06
900340-209	2	12	Mouse Specifics, Inc.	ECGenie	2018-08-07 13:41:11	44.4	197.3	21	734	10.2	1.39	81.8	18.5	26.4	12.2	42.1	30.4	46.5	21.5	23.5	0.83	0.64	0.68	0		0.21	0.06	3.39
900340-30040	3	12	Mouse Specifics, Inc.	ECGenie	2018-10-18 14:42:31	46.1	220.8	28	828	16.8	2.02	72.5	11.4	17.6	11	37.9	27.4	44.5	23	26.2	0.79	0.49	0.85	0		0.16	0.24	0.67
900340-30041	3	12	Mouse Specifics, Inc.	ECGenie	2018-10-18 14:28:33	46.1	220.8	37	790	8.6	1.09	76	23.2	30.4	10.9	39.6	29.3	45.5	17.5	20	1.21	1.13	0.59	0		0.06	0.02	3.12
900340-301	3	12	Mouse Specifics, Inc.	ECGenie	2018-08-07 13:45:57	44.4	197.3	24	756	4	0.52	79.4	17.1	25	11.6	40.9	29.8	45.9	20.5	23.2	1.15	0.75	0.72	0		0	0.01	0.04
900340-3010	3	12	Mouse Specifics, Inc.	ECGenie	2018-08-07 14:52:56	44.4	197.3	24	780	5.4	0.7	76.9	17.9	25.3	11.5	40.1	29	45.7	15	17	1.84	0.98	0.48	0		0.01	0.03	0.39
900340-302	3	12	Mouse Specifics, Inc.	ECGenie	2018-08-07 14:50:22	44.4	197.3	26	766	4	0.52	78.3	23.6	31.6	12.3	39.5	27.7	44.6	22.5	25.4	0.44	0.74	0.71	0		0	0.02	0.11
900340-3021	3	12	Mouse Specifics, Inc.	ECGenie	2018-09-07 09:15:42	45.7	210.2	18	774	2.4	0.31	77.6	21	28.8	11.1	41.8	31.2	47.5	25	28.4	1.26	1.13	0.4	0		0	0.02	0.01
900340-3026	3	12	Mouse Specifics, Inc.	ECGenie	2018-09-07 09:18:09	45.7	210.2	20	774	2.4	0.3	77.5	19.6	27.1	11	36.8	26.3	41.8	25.5	29	1.47	0.69	0.29	0		0	0	0.48
900340-3039	3	12	Mouse Specifics, Inc.	ECGenie	2018-10-18 14:25:07	46.1	220.8	34	961	8.8	0.91	62.4	9.3	15.2	9.1	30.8	22.3	39	20	25.7	0.94	0.69	0.97	0		0.02	0.04	0.49
900340-3040	3	12	Mouse Specifics, Inc.	ECGenie	2018-09-07 09:10:23	45.7	210.2	23	757	9.7	1.28	79.2	19.6	24	8.3	36.5	28.6	41	18.5	21.1	1.91	1.38	0.76	0		0.04	0.08	0.47
900340-3041	3	12	Mouse Specifics, Inc.	ECGenie	2018-09-07 09:07:42	45.7	210.2	21	786	6.9	0.88	76.3	22.5	29.7	11	39.5	29	45.2	15	16.8	1.18	1.01	0.6	0		0.03	0.09	0.37
900340-3042	3	12	Mouse Specifics, Inc.	ECGenie	2018-10-18 14:38:01	46.1	220.8	42	773	82.2	10.63	79.9	14.3	20	10.9	41.1	30.7	46.7	94	115.5	0.91	0.65	33	2.44		516.26	543.03	0.95
900340-3043	3	12	Mouse Specifics, Inc.	ECGenie	2018-10-18 14:46:24	46.1	220.8	40	811	7.1	0.87	74	17.2	24.3	11	37.8	27.4	44	22	25.8	0.69	0.58	1.03	0		0.01	0.03	0.3
900340-3044	3	12	Mouse Specifics, Inc.	ECGenie	2018-10-18 14:56:39	46.1	220.8	21	839	116.8	13.93	72.4	19.9	27	10.5	38.9	28.9	45.6	22.5	18.6	1.07	0.9	9.11	5		2.91	12.88	0.23
900340-3046	3	12	Mouse Specifics, Inc.	ECGenie	2018-10-18 15:00:50	46.1	220.8	44	774	21.4	2.76	77.5	21.4	29	11.9	42.1	30.7	47.8	21	24.2	1.23	1.26	0.97	0		0.47	0.07	6.4
900340-3047	3	12	Mouse Specifics, Inc.	ECGenie	2018-10-18 14:49:55	46.1	220.8	39	780	5.5	0.71	76.9	19.3	26.8	10.9	40.7	30.4	46.5	20.5	23.6	1.36	0.91	0.73	0		0.04	0.04	0.84
900340-309	3	12	Mouse Specifics, Inc.	ECGenie	2018-08-07 13:58:31	44.4	197.3	22	718	17.4	2.42	83.7	22.4	30.4	12.1	42.8	31.3	46.9	20.5	21.6	1	0.95	1.88	0		0.4	0.47	0.85
900340-401	4	12	Mouse Specifics, Inc.	ECGenie	2018-08-07 15:13:21	44.4	197.3	21	794	15.2	1.91	75.6	14.5	21.4	12.1	42.2	30.6	48.5	16	18.4	0.2	0.27	1.68	0		0.15	0.15	1.01
900340-4027	4	12	Mouse Specifics, Inc.	ECGenie	2018-10-10 08:23:56	44.7	204.8	19	767	4.2	0.55	78.3	20.4	27.9	11.1	39	28.4	44.1	23.5	26.7	1.05	1.05	0.53	0		0.02	0.05	0.42
900340-4028	4	12	Mouse Specifics, Inc.	ECGenie	2018-10-10 09:25:05	44.7	204.8	16	833	9.5	1.14	72	13.7	20.3	10	37.4	27.9	44.1	20.5	23.9	0.59	0.58	0.6	0		0.06	0.08	0.79
900340-403	4	12	Mouse Specifics, Inc.	ECGenie	2018-08-07 14:55:53	44.4	197.3	21	790	2.9	0.36	76	16.1	23.3	11.9	38.3	26.9	44	19	21.9	1.26	1.13	0.32	0		0.01	0.01	1.09
900340-4033	4	12	Mouse Specifics, Inc.	ECGenie	2018-10-10 08:27:06	44.7	204.8	22	797	6.4	0.8	75.3	16.2	23.6	10.9	39.2	28.8	45.2	25	28.8	0.87	0.7	1.08	0		0.01	0.02	0.3
900340-4034	4	12	Mouse Specifics, Inc.	ECGenie	2018-10-10 09:32:54	44.7	204.8	23	745	8.6	1.15	80.5	19.6	26.9	10.6	39.2	29	43.7	24	27.4	1.3	0.93	0.5	0		0.11	0.02	6.72
900340-4038	4	12	Mouse Specifics, Inc.	ECGenie	2018-09-20 13:51:23	50.9	237.6	42	753	7	0.93	79.7	18.2	25.6	10.7	38.8	28.6	43.5	25	28.2	0.93	0.85	0.79	0		0.14	0.09	1.63
900340-4043	4	12	Mouse Specifics, Inc.	ECGenie	2018-09-20 13:58:28	50.9	237.6	19	834	5.4	0.65	72	13.8	19.9	9.3	34.9	26.1	41.1	22.5	26.7	0.61	0.56	0.54	0		0.01	0.01	1.07
900340-4044	4	12	Mouse Specifics, Inc.	ECGenie	2018-09-20 14:00:50	50.9	237.6	19	713	15.1	2.11	84.2	16.9	22.3	9.7	37.3	28	40.6	24	26.2	1.2	0.92	1.03	0		0.31	0.13	2.36
900340-4048	4	12	Mouse Specifics, Inc.	ECGenie	2018-10-22 14:21:15	43.3	202.4	33	781	16.5	2.12	76.9	17.8	25.3	11.1	40.7	30.1	46.4	16.5	18.3	0.6	0.61	0.8	0		0.56	0.05	11.46
900340-4049	4	12	Mouse Specifics, Inc.	ECGenie	2018-10-22 14:50:49	43.3	202.4	22	716	11.2	1.57	83.8	18.1	25.1	10.8	41.4	31.1	45.2	28	30.7	0.68	0.61	0.99	0		0.12	0.11	1.1
900340-405	4	12	Mouse Specifics, Inc.	ECGenie	2018-08-07 14:16:46	44.4	197.3	36	808	6.3	0.78	74.3	20.9	28.2	10.7	40.1	30	46.6	22	25.1	1.14	0.8	0.49	0		0.03	0.01	2.14
900340-4050	4	12	Mouse Specifics, Inc.	ECGenie	2018-10-22 14:32:19	43.3	202.4	24	797	19.3	2.43	75.4	17.5	24.2	12	38.3	26.7	44.1	21	25.5	0.32	0.35	1.16	0		0.24	0.16	1.53
900340-4051	4	12	Mouse Specifics, Inc.	ECGenie	2018-10-22 15:03:37	43.3	202.4	26	828	8.1	0.98	72.5	14.7	21.1	9.6	38.3	29.1	44.9	21.5	25.1	1.05	0.72	0.52	0		0.02	0.04	0.52
900340-4052	4	12	Mouse Specifics, Inc.	ECGenie	2018-10-22 14:40:16	43.3	202.4	28	800	6.7	0.84	75	11	18.3	10.9	38.4	27.9	44.3	19	22	0.81	0.7	1	0		0.01	0.01	0.39
900340-406	4	12	Mouse Specifics, Inc.	ECGenie	2018-08-07 15:00:18	44.4	197.3	23	826	4.3	0.52	72.6	20.6	27	10	35.7	26.2	41.9	20.5	24.1	0.97	0.9	0.56	0		0.02	0.01	2.35

## Sheet: IPGTT
mouse_name	group	week	pre_bleed_time	pre_bleed_reading	weight	dose_volume	dosing_time	15_min_time	15_min_reading	30_min_time	30_min_reading	60_min_time	60_min_reading	120_min_time	120_min_reading	device_id	manufacturer_name	equipment_model	datetime	comments
900340-101	1	13	07:37:30	108	30.12	0.3	07:53:18	08:08:15	254	08:23:05	303	08:53:14	251	09:53:09	139	230	Roche Diagnostic	Accu-Chek Aviva	2018-08-16 07:22:48
900340-1011	1	13	07:37:50	129	42.38	0.42	07:53:37	08:08:32	368	08:23:22	441	08:53:38	370	09:53:21	201	231	Roche Diagnostic	Accu-Chek Aviva	2018-08-16 07:22:48
900340-1013	1	13	07:38:51	93	32.6	0.33	07:54:20	08:09:15	260	08:24:03	378	08:54:18	232	09:53:58	113	231	Roche Diagnostic	Accu-Chek Aviva	2018-08-16 07:22:48
900340-1019	1	13	08:07:31	115	38.35	0.38	08:23:07	08:38:03	311	08:53:10	379	09:23:13	378	10:23:23	246	230	Roche Diagnostic	Accu-Chek Aviva	2018-10-17 07:22:22
900340-102	1	13	07:38:30	72	26.97	0.27	07:54:02	08:08:59	210	08:23:50	278	08:54:03	146	09:53:46	82	230	Roche Diagnostic	Accu-Chek Aviva	2018-08-16 07:22:48
900340-1020	1	13	08:08:29	97	31.14	0.31	08:23:43	08:38:43	287	08:53:48	260	09:23:40	102	10:23:56	46	230	Roche Diagnostic	Accu-Chek Aviva	2018-10-17 07:22:22
900340-1021	1	13	08:07:50	95	37.85	0.38	08:23:23	08:38:27	367	08:53:25	370	09:23:25	321	10:23:35	176	231	Roche Diagnostic	Accu-Chek Aviva	2018-10-17 07:22:22
900340-1022	1	13	08:08:33	75	36.22	0.36	08:23:59	08:38:52	231	08:53:59	261	09:23:51	116	10:24:06	55	231	Roche Diagnostic	Accu-Chek Aviva	2018-10-17 07:22:22
900340-1023	1	13	08:08:59	93	32.6	0.33	08:24:26	08:39:24	292	08:54:21	340	09:24:13	277	10:24:25	99	230	Roche Diagnostic	Accu-Chek Aviva	2018-10-17 07:22:22
900340-1024	1	13	08:09:47	88	29.3	0.29	08:25:05	08:40:01	155	08:54:58	165	09:25:10	109	10:24:49	65	230	Roche Diagnostic	Accu-Chek Aviva	2018-10-17 07:22:22
900340-1025	1	13	08:09:21	101	35.16	0.35	08:24:43	08:39:41	212	08:54:40	236	09:24:36	256	10:24:33	147	231	Roche Diagnostic	Accu-Chek Aviva	2018-10-17 07:22:22
900340-1026	1	13	08:10:11	99	29.03	0.29	08:25:27	08:40:19	224	08:55:11	229	09:25:26	158	10:25:02	89	231	Roche Diagnostic	Accu-Chek Aviva	2018-10-17 07:22:22
900340-1035	1	13	08:04:19	88	34.7	0.35	08:18:59	08:33:56	148	08:48:30	251	09:19:07	166	10:19:31	121	230	Roche Diagnostic	Accu-Chek Aviva	2018-09-13 07:39:29
900340-1037	1	13	08:04:40	89	31.92	0.32	08:19:21	08:34:19	233	08:49:01	195	09:19:19	74	10:19:38	70	231	Roche Diagnostic	Accu-Chek Aviva	2018-09-13 07:39:29
900340-1057	1	13	08:05:10	129	47.22	0.47	08:19:42	08:34:35	289	08:49:38	261	09:19:34	190	10:20:04	92	230	Roche Diagnostic	Accu-Chek Aviva	2018-09-13 07:39:29
900340-1059	1	13	08:05:28	110	36.45	0.36	08:20:01	08:35:06	383	08:49:57	336	09:19:49	303	10:20:15	135	231	Roche Diagnostic	Accu-Chek Aviva	2018-09-13 07:39:29
900340-20023	2	13	08:11:46	97	35.25	0.35	08:26:53	08:41:45	141	08:56:51	124	09:26:36	172	10:26:46	97	231	Roche Diagnostic	Accu-Chek Aviva	2018-10-17 07:22:22
900340-201	2	13	07:40:28	143	53.94	0.54	07:54:49	08:09:39	256	08:24:23	319	08:54:41	398	09:54:39	366	230	Roche Diagnostic	Accu-Chek Aviva	2018-08-16 07:22:48
900340-202	2	13	07:41:29	90	40.83	0.41	07:55:30	08:10:25	261	08:25:03	331	08:55:26	252	09:55:11	126	230	Roche Diagnostic	Accu-Chek Aviva	2018-08-16 07:22:48
900340-2023	2	13	08:05:57	135	46.54	0.47	08:20:22	08:35:25	320	08:50:15	295	09:20:02	232	10:20:48	238	230	Roche Diagnostic	Accu-Chek Aviva	2018-09-13 07:39:29
900340-2024	2	13	08:06:17	160	45.28	0.45	08:20:36	08:35:41	297	08:50:26	255	09:20:19	112	10:21:05	104	231	Roche Diagnostic	Accu-Chek Aviva	2018-09-13 07:39:29
900340-2025	2	13	08:06:50	86	31.05	0.31	08:20:56	08:35:58	109	08:50:42	135	09:20:39	69	10:21:23	87	230	Roche Diagnostic	Accu-Chek Aviva	2018-09-13 07:39:29
900340-2026	2	13	08:07:10	89	40.71	0.41	08:21:16	08:36:15	109	08:51:02	90	09:21:12	69	10:21:31	62	231	Roche Diagnostic	Accu-Chek Aviva	2018-09-13 07:39:29
900340-2029	2	13	08:10:34	101	35.85	0.36	08:25:57	08:40:46	147	08:55:44	267	09:25:53	363	10:25:33	225	230	Roche Diagnostic	Accu-Chek Aviva	2018-10-17 07:22:22
900340-2030	2	13	08:11:21	79	28.07	0.28	08:26:35	08:41:23	128	08:56:27	227	09:26:24	144	10:26:38	91	230	Roche Diagnostic	Accu-Chek Aviva	2018-10-17 07:22:22
900340-2031	2	13	08:10:54	103	39.18	0.39	08:26:14	08:41:09	156	08:56:03	212	09:26:06	301	10:26:17	228	231	Roche Diagnostic	Accu-Chek Aviva	2018-10-17 07:22:22
900340-2035	2	13	07:58:53	113	37.37	0.37	08:17:27	08:33:10	197	08:47:17	302	09:17:24	306	10:17:25	168	231	Roche Diagnostic	Accu-Chek Aviva	2018-10-25 07:32:14
900340-2036	2	13	08:00:50	89	26.48	0.26	08:18:23	08:33:46	227	08:48:16	233	09:18:07	134	10:18:24	74	231	Roche Diagnostic	Accu-Chek Aviva	2018-10-25 07:32:14
900340-2037	2	13	07:59:22	123	44.89	0.45	08:17:40	08:33:13	201	08:47:25	258	09:17:36	238	10:17:38	141	230	Roche Diagnostic	Accu-Chek Aviva	2018-10-25 07:32:14
900340-2038	2	13	08:01:33	91	32.5	0.33	08:18:37	08:33:56	158	08:48:29	224	09:18:23	157	10:18:33	82	230	Roche Diagnostic	Accu-Chek Aviva	2018-10-25 07:32:14
900340-207	2	13	07:41:46	90	28.53	0.29	07:55:44	08:10:41	210	08:25:18	245	08:55:43	130	09:55:21	75	231	Roche Diagnostic	Accu-Chek Aviva	2018-08-16 07:22:48
900340-209	2	13	07:41:14	96	33.63	0.34	07:55:07	08:10:00	250	08:24:45	244	08:55:04	234	09:54:51	135	231	Roche Diagnostic	Accu-Chek Aviva	2018-08-16 07:22:48
900340-30040	3	13	08:04:02	75	26.64	0.27	08:20:13	08:35:24	195	08:50:09	231	09:20:08	194	10:20:10	89	230	Roche Diagnostic	Accu-Chek Aviva	2018-10-25 07:32:14
900340-30041	3	13	08:02:51	105	36.86	0.37	08:19:33	08:34:49	218	08:49:20	261	09:19:23	257	10:19:25	165	230	Roche Diagnostic	Accu-Chek Aviva	2018-10-25 07:32:14
900340-301	3	13	07:42:47	133	40.51	0.41	07:56:12	08:11:18	175	08:25:53	177	08:56:13	106	09:56:01	89	230	Roche Diagnostic	Accu-Chek Aviva	2018-08-16 07:22:48
900340-3010	3	13	07:43:53	122	27.53	0.28	07:57:19	08:12:19	265	08:27:17	217	08:57:18	157	09:57:08	99	231	Roche Diagnostic	Accu-Chek Aviva	2018-08-16 07:22:48
900340-302	3	13	07:43:30	135	33.16	0.33	07:57:01	08:11:54	253	08:27:02	192	08:57:00	148	09:56:36	129	230	Roche Diagnostic	Accu-Chek Aviva	2018-08-16 07:22:48
900340-3021	3	13	08:07:39	98	25.87	0.26	08:21:38	08:36:35	237	08:51:24	244	09:21:30	180	10:21:53	120	230	Roche Diagnostic	Accu-Chek Aviva	2018-09-13 07:39:29
900340-3026	3	13	08:08:06	79	31.36	0.31	08:21:52	08:36:47	264	08:51:41	217	09:21:44	117	10:22:03	80	231	Roche Diagnostic	Accu-Chek Aviva	2018-09-13 07:39:29
900340-3039	3	13	08:02:27	102	37.41	0.37	08:19:11	08:34:37	274	08:49:03	310	09:19:02	297	10:19:14	162	231	Roche Diagnostic	Accu-Chek Aviva	2018-10-25 07:32:14
900340-3040	3	13	08:09:02	90	38.84	0.39	08:22:11	08:37:04	200	08:52:02	277	09:22:04	192	10:22:24	121	230	Roche Diagnostic	Accu-Chek Aviva	2018-09-13 07:39:29
900340-3041	3	13	08:09:11	140	43.99	0.44	08:22:26	08:37:17	312	08:52:21	317	09:22:21	225	10:22:35	154	231	Roche Diagnostic	Accu-Chek Aviva	2018-09-13 07:39:29
900340-3042	3	13	08:03:44	81	28.5	0.29	08:20:02	08:35:12	229	08:49:56	224	09:19:53	163	10:19:59	77	231	Roche Diagnostic	Accu-Chek Aviva	2018-10-25 07:32:14
900340-3043	3	13	08:05:00	124	37.66	0.38	08:20:46	08:36:18	291	08:50:45	308	09:20:40	228	10:20:43	128	231	Roche Diagnostic	Accu-Chek Aviva	2018-10-25 07:32:14
900340-3044	3	13	08:06:22	82	28.03	0.28	08:21:34	08:36:40	223	08:51:28	287	09:21:27	210	10:21:30	84	231	Roche Diagnostic	Accu-Chek Aviva	2018-10-25 07:32:14
900340-3046	3	13	08:06:43	85	28.17	0.28	08:21:48	08:36:50	322	08:51:42	326	09:21:41	176	10:21:45	105	230	Roche Diagnostic	Accu-Chek Aviva	2018-10-25 07:32:14
900340-3047	3	13	08:05:24	100	33.97	0.34	08:21:01	08:36:20	247	08:50:59	325	09:20:55	328	10:20:57	226	230	Roche Diagnostic	Accu-Chek Aviva	2018-10-25 07:32:14
900340-309	3	13	07:43:13	123	40.24	0.4	07:56:37	08:11:34	277	08:26:14	308	08:56:34	245	09:56:16	151	231	Roche Diagnostic	Accu-Chek Aviva	2018-08-16 07:22:48
900340-401	4	13	07:44:50	151	42.35	0.42	07:57:42	08:12:36	301	08:27:52	330	08:57:40	340	09:57:24	208	230	Roche Diagnostic	Accu-Chek Aviva	2018-08-16 07:22:48
900340-4027	4	13	08:12:15	107	36.41	0.36	08:27:51	08:42:40	321	08:57:10	396	09:27:43	332	10:28:00	168	230	Roche Diagnostic	Accu-Chek Aviva	2018-10-17 07:22:22
900340-4028	4	13	08:13:00	87	26.2	0.26	08:28:30	08:43:40	208	08:58:20	322	09:28:17	254	10:28:31	147	230	Roche Diagnostic	Accu-Chek Aviva	2018-10-17 07:22:22
900340-403	4	13	07:45:32	104	32.18	0.32	07:58:25	08:13:23	320	08:28:22	276	08:58:22	189	09:58:06	110	230	Roche Diagnostic	Accu-Chek Aviva	2018-08-16 07:22:48
900340-4033	4	13	08:12:36	106	33.62	0.34	08:28:08	08:43:16	268	08:57:49	412	09:27:59	412	10:28:10	226	231	Roche Diagnostic	Accu-Chek Aviva	2018-10-17 07:22:22
900340-4034	4	13	08:13:21	73	26.22	0.26	08:28:44	08:44:07	205	08:58:49	183	09:28:29	116	10:28:41	86	231	Roche Diagnostic	Accu-Chek Aviva	2018-10-17 07:22:22
900340-4038	4	13	08:12:36	147	33.13	0.33	08:27:41	08:42:30	127	08:57:40	177	09:27:38	246	10:27:37	106	229	Roche Diagnostic	Accu-Chek Aviva	2018-09-27 07:43:23
900340-4043	4	13	08:13:02	90	27.41	0.27	08:28:04	08:42:57	248	08:58:00	233	09:27:58	151	10:27:57	102	230	Roche Diagnostic	Accu-Chek Aviva	2018-09-27 07:43:23
900340-4044	4	13	08:13:21	102	25.56	0.26	08:28:21	08:43:14	106	08:58:15	130	09:28:10	107	10:28:19	83	229	Roche Diagnostic	Accu-Chek Aviva	2018-09-27 07:43:23
900340-4048	4	13	08:14:00	137	30.42	0.3	08:26:41	08:41:50	305	08:56:21	378	09:26:04	277	10:26:59	143	230	Roche Diagnostic	Accu-Chek Aviva	2018-11-01 07:42:54
900340-4049	4	13	08:15:14	107	22.04	0.22	08:27:42	08:43:06	200	08:57:06	201	09:26:48	147	10:27:44	83	231	Roche Diagnostic	Accu-Chek Aviva	2018-11-01 07:42:54
900340-405	4	13	07:45:09	148	39.52	0.4	07:58:05	08:12:59	446	08:28:04	429	08:58:03	378	09:57:32	315	231	Roche Diagnostic	Accu-Chek Aviva	2018-08-16 07:22:48
900340-4050	4	13	08:14:23	122	34.32	0.34	08:26:53	08:42:18	162	08:56:31	169	09:26:15	145	10:27:08	104	231	Roche Diagnostic	Accu-Chek Aviva	2018-11-01 07:42:54
900340-4051	4	13	08:15:50	82	23.74	0.24	08:27:57	08:43:17	151	08:57:32	180	09:27:05	140	10:27:54	72	230	Roche Diagnostic	Accu-Chek Aviva	2018-11-01 07:42:54
900340-4052	4	13	08:14:44	149	41.12	0.41	08:27:10	08:42:34	304	08:56:48	397	09:26:29	422	10:27:18	305	230	Roche Diagnostic	Accu-Chek Aviva	2018-11-01 07:42:54
900340-406	4	13	07:45:51	87	33.03	0.33	07:58:47	08:13:40	365	08:28:37	384	08:58:44	263	09:58:19	122	231	Roche Diagnostic	Accu-Chek Aviva	2018-08-16 07:22:48

## Sheet: Acoustic brainstem response
Acoustic Brain Response Data
mouse_name	datetime	group	week	Click_evoked_ABR_threshold	6kHz_evoked_ABR_Threshold	12kHz_evoked_ABR_Threshold	18kHz_evoked_ABR_Threshold	24kHz_evoked_ABR_Threshold	30kHz_evoked_ABR_Threshold	Range_of_test_stimuli_used	Recording_Environment	Anesthetic_agent_1	Anesthetic_agent_2	Anesthetic_agent_1_dosage	Anesthetic_agent_2_dosage	Anesthetic_administration_route	Time_of_injection	Software	Equipment_model	Equipment_manufacturer	comments
900340-101	2018-08-24 13:00:00	1	14	40	60	100	100	100	100	Tone,6,12,18,24,30 kHz	In sound attenuating booth on thermo-statically controlled heating pad (@ 37°C)	Ketamine	Xylazine	10	1	Intraperitoneal	12:31:00	Tucker Davis Technologies	RZ6-A-P1 bioacoustic system, RA4PA pre-amp / Digitizer, RA4LI headstage, MF1-S multi field speaker	TDT (Tucker Davis Technologies)
900340-1011	2018-08-24 13:00:00	1	14	30	55	60	100	100	100	Tone,6,12,18,24,30 kHz	In sound attenuating booth on thermo-statically controlled heating pad (@ 37°C)	Ketamine	Xylazine	10	1	Intraperitoneal	12:54:00	Tucker Davis Technologies	RZ6-A-P1 bioacoustic system, RA4PA pre-amp / Digitizer, RA4LI headstage, MF1-S multi field speaker	TDT (Tucker Davis Technologies)
900340-1013	2018-08-24 13:00:00	1	14	35	85	100	100	100	100	Tone,6,12,18,24,30 kHz	In sound attenuating booth on thermo-statically controlled heating pad (@ 37°C)	Ketamine	Xylazine	10	1	Intraperitoneal	13:42:00	Tucker Davis Technologies	RZ6-A-P1 bioacoustic system, RA4PA pre-amp / Digitizer, RA4LI headstage, MF1-S multi field speaker	TDT (Tucker Davis Technologies)
900340-1019	2018-10-22 13:00:00	1	14	55	100	100	100	100	100	Tone,6,12,18,24,30 kHz	In sound attenuating booth on thermo-statically controlled heating pad (@ 37°C)	Ketamine	Xylazine	10	1	Intraperitoneal	11:30:00	Tucker Davis Technologies	RZ6-A-P1 bioacoustic system, RA4PA pre-amp / Digitizer, RA4LI headstage, MF1-S multi field speaker	TDT (Tucker Davis Technologies)	No response at 30k, 24k, 18k, 12k, or 6k
900340-102	2018-08-24 13:00:00	1	14	30	55	80	100	100	100	Tone,6,12,18,24,30 kHz	In sound attenuating booth on thermo-statically controlled heating pad (@ 37°C)	Ketamine	Xylazine	10	1	Intraperitoneal	13:18:00	Tucker Davis Technologies	RZ6-A-P1 bioacoustic system, RA4PA pre-amp / Digitizer, RA4LI headstage, MF1-S multi field speaker	TDT (Tucker Davis Technologies)
900340-1021	2018-10-22 13:00:00	1	14	55	100	100	100	100	100	Tone,6,12,18,24,30 kHz	In sound attenuating booth on thermo-statically controlled heating pad (@ 37°C)	Ketamine	Xylazine	10	1	Intraperitoneal	11:52:00	Tucker Davis Technologies	RZ6-A-P1 bioacoustic system, RA4PA pre-amp / Digitizer, RA4LI headstage, MF1-S multi field speaker	TDT (Tucker Davis Technologies)	No response at 30k, 24k, 18k, 12k, or 6k
900340-201	2018-08-23 15:30:00	2	14	30	45	85	85	100	100	Tone,6,12,18,24,30 kHz	In sound attenuating booth on thermo-statically controlled heating pad (@ 37°C)	Ketamine	Xylazine	10	1	Intraperitoneal	13:46:00	Tucker Davis Technologies	RZ6-A-P1 bioacoustic system, RA4PA pre-amp / Digitizer, RA4LI headstage, MF1-S multi field speaker	TDT (Tucker Davis Technologies)	No response at 30 kHz and 24 kHz
900340-202	2018-08-24 13:00:00	2	14	100	100	100	100	100	100	Tone,6,12,18,24,30 kHz	In sound attenuating booth on thermo-statically controlled heating pad (@ 37°C)	Ketamine	Xylazine	10	1	Intraperitoneal	14:06:00	Tucker Davis Technologies	RZ6-A-P1 bioacoustic system, RA4PA pre-amp / Digitizer, RA4LI headstage, MF1-S multi field speaker	TDT (Tucker Davis Technologies)
900340-207	2018-08-24 13:00:00	2	14	15	40	15	65	100	100	Tone,6,12,18,24,30 kHz	In sound attenuating booth on thermo-statically controlled heating pad (@ 37°C)	Ketamine	Xylazine	10	1	Intraperitoneal	14:31:00	Tucker Davis Technologies	RZ6-A-P1 bioacoustic system, RA4PA pre-amp / Digitizer, RA4LI headstage, MF1-S multi field speaker	TDT (Tucker Davis Technologies)
900340-209	2018-08-23 15:30:00	2	14	15	45	30	30	100	100	Tone,6,12,18,24,30 kHz	In sound attenuating booth on thermo-statically controlled heating pad (@ 37°C)	Ketamine	Xylazine	10	1	Intraperitoneal	14:15:00	Tucker Davis Technologies	RZ6-A-P1 bioacoustic system, RA4PA pre-amp / Digitizer, RA4LI headstage, MF1-S multi field speaker	TDT (Tucker Davis Technologies)	No response at 30 kHz and 24 kHz
900340-3021	2018-09-20 14:00:00	3	14	15	45	35	100	100	100	Tone,6,12,18,24,30 kHz	In sound attenuating booth on thermo-statically controlled heating pad (@ 37°C)	Ketamine	Xylazine	10	1	Intraperitoneal	13:02:00	Tucker Davis Technologies	RZ6-A-P1 bioacoustic system, RA4PA pre-amp / Digitizer, RA4LI headstage, MF1-S multi field speaker	TDT (Tucker Davis Technologies)	No response at 30k, 24k, and 18k
900340-3026	2018-09-20 14:00:00	3	14	100	100	100	100	100	100	Tone,6,12,18,24,30 kHz	In sound attenuating booth on thermo-statically controlled heating pad (@ 37°C)	Ketamine	Xylazine	10	1	Intraperitoneal	13:26:00	Tucker Davis Technologies	RZ6-A-P1 bioacoustic system, RA4PA pre-amp / Digitizer, RA4LI headstage, MF1-S multi field speaker	TDT (Tucker Davis Technologies)	No response at any frequency
900340-3040	2018-09-20 14:00:00	3	14	15	40	25	100	100	100	Tone,6,12,18,24,30 kHz	In sound attenuating booth on thermo-statically controlled heating pad (@ 37°C)	Ketamine	Xylazine	10	1	Intraperitoneal	13:50:00	Tucker Davis Technologies	RZ6-A-P1 bioacoustic system, RA4PA pre-amp / Digitizer, RA4LI headstage, MF1-S multi field speaker	TDT (Tucker Davis Technologies)	No response at 30k, 24k, or 18k
900340-3041	2018-09-20 14:00:00	3	14	100	100	100	100	100	100	Tone,6,12,18,24,30 kHz	In sound attenuating booth on thermo-statically controlled heating pad (@ 37°C)	Ketamine	Xylazine	10	1	Intraperitoneal	14:13:00	Tucker Davis Technologies	RZ6-A-P1 bioacoustic system, RA4PA pre-amp / Digitizer, RA4LI headstage, MF1-S multi field speaker	TDT (Tucker Davis Technologies)	No response at any frequency
900340-4028	2018-10-22 13:00:00	4	14	70	80	100	100	100	100	Tone,6,12,18,24,30 kHz	In sound attenuating booth on thermo-statically controlled heating pad (@ 37°C)	Ketamine	Xylazine	10	1	Intraperitoneal	12:23:00	Tucker Davis Technologies	RZ6-A-P1 bioacoustic system, RA4PA pre-amp / Digitizer, RA4LI headstage, MF1-S multi field speaker	TDT (Tucker Davis Technologies)	No response at 30k, 24k, 18k, or 12k
900340-4034	2018-10-22 13:00:00	4	14	25	50	20	60	100	100	Tone,6,12,18,24,30 kHz	In sound attenuating booth on thermo-statically controlled heating pad (@ 37°C)	Ketamine	Xylazine	10	1	Intraperitoneal	12:46:00	Tucker Davis Technologies	RZ6-A-P1 bioacoustic system, RA4PA pre-amp / Digitizer, RA4LI headstage, MF1-S multi field speaker	TDT (Tucker Davis Technologies)	No response at 30k or 24k
900340-4048	2018-11-05 13:00:00	4	14	20	60	40	100	100	100	Tone,6,12,18,24,30 kHz	In sound attenuating booth on thermo-statically controlled heating pad (@ 37°C)	Ketamine	Xylazine	10	1	Intraperitoneal	13:01:00	Tucker Davis Technologies	RZ6-A-P1 bioacoustic system, RA4PA pre-amp / Digitizer, RA4LI headstage, MF1-S multi field speaker	TDT (Tucker Davis Technologies)	No response at 30 kHz, 24 kHz, and 18 kHz
900340-4050	2018-11-05 13:00:00	4	14	35	55	45	100	100	100	Tone,6,12,18,24,30 kHz	In sound attenuating booth on thermo-statically controlled heating pad (@ 37°C)	Ketamine	Xylazine	10	1	Intraperitoneal	13:41:00	Tucker Davis Technologies	RZ6-A-P1 bioacoustic system, RA4PA pre-amp / Digitizer, RA4LI headstage, MF1-S multi field speaker	TDT (Tucker Davis Technologies)	No response at 30 kHz, 24 kHz, and 18 kHz

## Sheet: DEXA
mouse_name	datetime	group	week	BMD	BMC	B_Area	T_Area	pct_Fat	FatWeight	LeanWeight	SoftWeight	Birth_Date	Subject_Length	weight	SW_Version	Equipment_model	Equipment_manufacturer	Anesthesia	Mouse_Status	exposure_time	ImageID	kvp
900340-101	2018-08-24 13:02:15	1	14	0.0645	0.67	10.39	31.47	23.28	7.56	24.9	32.46	2018-08-24	9.78	33.13	Faxitron Bioptics LLC - Vision	UltraFocus DXA	Faxitron Bioptics LLC	Ketamine+Xylazine	Anesthetized	2830	I20180824130327_BN	40
900340-1013	2018-08-24 14:15:45	1	14	0.0657	0.7308	11.12	33.2	35.46	12.18	22.17	34.35	2018-08-24	9.9	35.08	Faxitron Bioptics LLC - Vision	UltraFocus DXA	Faxitron Bioptics LLC	Ketamine+Xylazine	Anesthetized	2830	I20180824141657_BN	40
900340-102	2018-08-24 13:56:56	1	14	0.0627	0.6376	10.16	28.92	28.33	8.2	20.74	28.94	2018-08-24	9.8	29.57	Faxitron Bioptics LLC - Vision	UltraFocus DXA	Faxitron Bioptics LLC	Ketamine+Xylazine	Anesthetized	2830	I20180824135808_BN	40
900340-1020	2018-10-22 11:44:22	1	14	0.0637	0.6303	9.89	32.83	46.84	14.61	16.59	31.2	2018-10-22	9.69	31.83	Faxitron Bioptics LLC - Vision	UltraFocus DXA	Faxitron Bioptics LLC	Ketamine+Xylazine	Anesthetized	2530	I20181022114530_BN	40
900340-1021	2018-10-22 12:29:02	1	14	0.0745	0.9661	12.97	39.75	43.1	17.82	23.52	41.34	2018-10-22	10.43	42.31	Faxitron Bioptics LLC - Vision	UltraFocus DXA	Faxitron Bioptics LLC	Ketamine+Xylazine	Anesthetized	2530	I20181022123011_BN	40
900340-1023	2018-10-22 12:35:38	1	14	0.0658	0.6284	9.54	29.34	29.2	8.69	21.07	29.75	2018-10-22	9.72	30.38	Faxitron Bioptics LLC - Vision	UltraFocus DXA	Faxitron Bioptics LLC	Ketamine+Xylazine	Anesthetized	2530	I20181022123649_BN	40
900340-1024	2018-10-22 13:32:23	1	14	0.0644	0.6226	9.67	31.22	43.27	12.64	16.58	29.22	2018-10-22	9.79	29.84	Faxitron Bioptics LLC - Vision	UltraFocus DXA	Faxitron Bioptics LLC	Ketamine+Xylazine	Anesthetized	2530	I20181022133331_BN	40
900340-1025	2018-10-22 13:25:15	1	14	0.0732	0.7872	10.75	33.67	34.92	11.64	21.69	33.33	2018-10-22	10.41	34.12	Faxitron Bioptics LLC - Vision	UltraFocus DXA	Faxitron Bioptics LLC	Ketamine+Xylazine	Anesthetized	2530	I20181022132623_BN	40
900340-1026	2018-10-22 13:39:15	1	14	0.0653	0.6401	9.8	31.11	45.13	13.25	16.11	29.36	2018-10-22	10.18	30	Faxitron Bioptics LLC - Vision	UltraFocus DXA	Faxitron Bioptics LLC	Ketamine+Xylazine	Anesthetized	2530	I20181022134023_BN	40
900340-1035	2018-09-20 13:15:32	1	14	0.0654	0.7896	12.07	34.09	59.06	20.74	14.38	35.12	2018-09-20	10.03	35.91	Faxitron Bioptics LLC - Vision	UltraFocus DXA	Faxitron Bioptics LLC	Ketamine+Xylazine	Anesthetized	2530	I20180920131648_BN	40
900340-1037	2018-09-20 13:21:51	1	14	0.0608	0.6782	11.15	33.65	52.35	16.98	15.45	32.43	2018-09-20	9.92	33.11	Faxitron Bioptics LLC - Vision	UltraFocus DXA	Faxitron Bioptics LLC	Ketamine+Xylazine	Anesthetized	2530	I20180920132307_BN	40
900340-2025	2018-09-20 14:28:46	2	14	0.065	0.6898	10.61	32.23	48.6	15.56	16.46	32.02	2018-09-20	9.64	32.71	Faxitron Bioptics LLC - Vision	UltraFocus DXA	Faxitron Bioptics LLC	Ketamine+Xylazine	Anesthetized	2530	I20180920143000_BN	40
900340-2030	2018-10-22 14:33:35	2	14	0.0664	0.6451	9.71	30.9	43.37	12.83	16.76	29.59	2018-10-22	9.58	30.23	Faxitron Bioptics LLC - Vision	UltraFocus DXA	Faxitron Bioptics LLC	Ketamine+Xylazine	Anesthetized	2530	I20181022143445_BN	40
900340-2036	2018-11-02 12:04:11	2	14	0.061	0.5839	9.58	30.09	47.85	13.66	14.88	28.54	2018-11-02	9.53	29.12	Faxitron Bioptics LLC - Vision	UltraFocus DXA	Faxitron Bioptics LLC	Ketamine+Xylazine	Anesthetized	2530	I20181102120527_BN	40
900340-2038	2018-11-02 12:12:30	2	14	0.0673	0.7194	10.69	33.22	47.6	15.44	16.99	32.43	2018-11-02	9.92	33.15	Faxitron Bioptics LLC - Vision	UltraFocus DXA	Faxitron Bioptics LLC	Ketamine+Xylazine	Anesthetized	2530	I20181102121345_BN	40
900340-209	2018-08-23 14:52:46	2	14	0.0774	1.2114	15.64	32.38	38.53	13.56	21.63	35.19	2018-08-23	10.22	36.4	Faxitron Bioptics LLC - Vision	UltraFocus DXA	Faxitron Bioptics LLC	Ketamine+Xylazine	Anesthetized	2830	I20180823145400_BN	40
900340-30040	2018-11-02 12:46:31	3	14	0.0643	0.6517	10.14	29.65	46.64	12.84	14.69	27.53	2018-11-02	9.39	28.18	Faxitron Bioptics LLC - Vision	UltraFocus DXA	Faxitron Bioptics LLC	Ketamine+Xylazine	Anesthetized	2530	I20181102124753_BN	40
900340-301	2018-08-24 12:44:03	3	14	0.0809	1.064	13.15	40.19	29.74	14.54	34.36	48.9	2018-08-24	9.98	49.97	Faxitron Bioptics LLC - Vision	UltraFocus DXA	Faxitron Bioptics LLC	Ketamine+Xylazine	Anesthetized	2830	I20180824124517_BN	40
900340-3010	2018-08-24 13:14:52	3	14	0.0688	0.6851	9.96	30.81	24.47	7.31	22.57	29.88	2018-08-24	0	30.57	Faxitron Bioptics LLC - Vision	UltraFocus DXA	Faxitron Bioptics LLC	Ketamine+Xylazine	Anesthetized	2830	I20180824131616_BN	40
900340-302	2018-08-24 13:08:24	3	14	0.0725	0.7792	10.75	32.52	22.29	7.49	26.12	33.61	2018-08-24	9.71	34.39	Faxitron Bioptics LLC - Vision	UltraFocus DXA	Faxitron Bioptics LLC	Ketamine+Xylazine	Anesthetized	2830	I20180824130936_BN	40
900340-3021	2018-09-20 13:34:56	3	14	0.0606	0.5967	9.85	29.01	50.06	13.04	13	26.04	2018-09-20	9.66	26.64	Faxitron Bioptics LLC - Vision	UltraFocus DXA	Faxitron Bioptics LLC	Ketamine+Xylazine	Anesthetized	2530	I20180920133613_BN	40
900340-3026	2018-09-20 13:56:32	3	14	0.0689	0.7181	10.42	33.08	45.73	14.81	17.58	32.4	2018-09-20	9.7	33.12	Faxitron Bioptics LLC - Vision	UltraFocus DXA	Faxitron Bioptics LLC	Ketamine+Xylazine	Anesthetized	2530	I20180920135754_BN	40
900340-3040	2018-09-20 14:22:04	3	14	0.0653	0.7132	10.92	34.94	50.09	19.83	19.76	39.58	2018-09-20	10.94	40.3	Faxitron Bioptics LLC - Vision	UltraFocus DXA	Faxitron Bioptics LLC	Ketamine+Xylazine	Anesthetized	2530	I20180920142321_BN	40
900340-3042	2018-11-02 12:38:10	3	14	0.0673	0.6875	10.22	31.78	49.49	14.97	15.28	30.25	2018-11-02	9.87	30.94	Faxitron Bioptics LLC - Vision	UltraFocus DXA	Faxitron Bioptics LLC	Ketamine+Xylazine	Anesthetized	2530	I20181102123927_BN	40
900340-3044	2018-11-02 13:11:30	3	14	0.0651	0.6672	10.26	30.96	44.11	13.14	16.65	29.79	2018-11-02	10.11	30.45	Faxitron Bioptics LLC - Vision	UltraFocus DXA	Faxitron Bioptics LLC	Ketamine+Xylazine	Anesthetized	2530	I20181102131244_BN	40
900340-3046	2018-11-02 13:20:00	3	14	0.0633	0.6211	9.82	29.82	44.69	12.23	15.14	27.38	2018-11-02	9.58	28	Faxitron Bioptics LLC - Vision	UltraFocus DXA	Faxitron Bioptics LLC	Ketamine+Xylazine	Anesthetized	2530	I20181102132114_BN	40
900340-3047	2018-11-02 13:04:17	3	14	0.0715	0.7457	10.43	33.74	44.66	15.56	19.28	34.84	2018-11-02	9.85	35.58	Faxitron Bioptics LLC - Vision	UltraFocus DXA	Faxitron Bioptics LLC	Ketamine+Xylazine	Anesthetized	2530	I20181102130530_BN	40
900340-4028	2018-10-22 12:54:33	4	14	0.0636	0.6215	9.78	28.93	40.09	10.56	15.78	26.34	2018-10-22	9.66	26.96	Faxitron Bioptics LLC - Vision	UltraFocus DXA	Faxitron Bioptics LLC	Ketamine+Xylazine	Anesthetized	2530	I20181022125550_BN	40
900340-403	2018-08-24 13:20:58	4	14	0.074	0.8203	11.09	32.37	36.07	12.19	21.61	33.8	2018-08-24	9.72	34.62	Faxitron Bioptics LLC - Vision	UltraFocus DXA	Faxitron Bioptics LLC	Ketamine+Xylazine	Anesthetized	2830	I20180824132211_BN	40
900340-4033	2018-10-22 14:56:28	4	14	0.065	0.6896	10.61	33.84	40.58	13.89	20.35	34.24	2018-10-22	10.11	34.93	Faxitron Bioptics LLC - Vision	UltraFocus DXA	Faxitron Bioptics LLC	Ketamine+Xylazine	Anesthetized	2530	I20181022145737_BN	40
900340-4038	2018-10-03 12:51:16	4	14	0.0665	0.7002	10.53	34.43	45.87	16.74	19.76	36.5	2018-10-03	9.55	37.2	Faxitron Bioptics LLC - Vision	UltraFocus DXA	Faxitron Bioptics LLC	Ketamine+Xylazine	Anesthetized	2530	I20181003125228_BN	40
900340-4043	2018-10-03 12:58:13	4	14	0.0634	0.6513	10.28	31.22	45.81	13.36	15.8	29.16	2018-10-03	0	29.81	Faxitron Bioptics LLC - Vision	UltraFocus DXA	Faxitron Bioptics LLC	Ketamine+Xylazine	Anesthetized	2530	I20181003125922_BN	40
900340-4044	2018-10-03 13:11:36	4	14	0.0695	0.6927	9.97	30.08	45.93	12.78	15.05	27.82	2018-10-03	9.79	28.52	Faxitron Bioptics LLC - Vision	UltraFocus DXA	Faxitron Bioptics LLC	Ketamine+Xylazine	Anesthetized	2530	I20181003131248_BN	40
900340-4048	2018-11-05 13:34:09	4	14	0.0681	0.7556	11.09	29.38	54.09	16.67	14.15	30.82	2018-11-05	9.44	31.57	Faxitron Bioptics LLC - Vision	UltraFocus DXA	Faxitron Bioptics LLC	Ketamine+Xylazine	Anesthetized	2530	I20181105133519_BN	40
900340-4049	2018-11-05 12:30:59	4	14	0.0598	0.512	8.57	25.44	44.07	9.7	12.31	22	2018-11-05	8.87	22.52	Faxitron Bioptics LLC - Vision	UltraFocus DXA	Faxitron Bioptics LLC	Ketamine+Xylazine	Anesthetized	2530	I20181105123218_BN	40
900340-4051	2018-11-05 12:41:47	4	14	0.059	0.558	9.46	27.62	39.24	9.63	14.91	24.53	2018-11-05	9.28	25.09	Faxitron Bioptics LLC - Vision	UltraFocus DXA	Faxitron Bioptics LLC	Ketamine+Xylazine	Anesthetized	2530	I20181105124300_BN	40

## Sheet: X-ray
mouse_name	weight	group	week	datetime	anesthesia_administered	dosage	recovery_administered	30_Min_PA_Check	45_Min_PA_Check	60_Min_PA_Check	isoflurane_administered	manufacturer_name	equipment_model
900340-101	33.25	1	14	2018-08-24 14:57:10	12:31:00	0.39	13:06:00	Breathing, Color Acceptable (pink)	Breathing, Color Acceptable (pink)	Breathing, Color Acceptable (pink), Returned to Cage, Ambulatory	No	Mettler Toledo	XS802S
900340-1011	46	1	14	2018-08-24 14:57:10	12:54:00	0.56	13:31:00	Breathing, Color Acceptable (pink)	Breathing, Color Acceptable (pink)	Breathing, Color Acceptable (pink), Returned to Cage, Ambulatory	No	Mettler Toledo	XS802S
900340-1013	34.93	1	14	2018-08-24 14:57:10	13:42:00	0.45	14:19:00	Breathing, Color Acceptable (pink)	Breathing, Color Acceptable (pink)	Breathing, Color Acceptable (pink), Returned to Cage, Ambulatory	No	Mettler Toledo	XS802S
900340-1019	41.33	1	14	2018-10-22 15:07:29	11:30:00	0.45	12:03:00	Breathing, Color Acceptable (pink)	Breathing, Color Acceptable (pink)	Breathing, Color Acceptable (pink), Returned to Cage, Ambulatory	No	Mettler Toledo	XS802S
900340-102	29.67	1	14	2018-08-24 14:57:10	13:18:00	0.36	14:01:00	Breathing, Color Acceptable (pink)	Breathing, Color Acceptable (pink)	Breathing, Color Acceptable (pink), Returned to Cage, Ambulatory	No	Mettler Toledo	XS802S
900340-1020	33.27	1	14	2018-10-22 15:07:29	11:30:00	0.45	11:48:00	Breathing, Color Acceptable (pink)	Breathing, Color Acceptable (pink)	Breathing, Color Acceptable (pink), Returned to Cage, Ambulatory	No	Mettler Toledo	XS802S
900340-1021	40.94	1	14	2018-10-22 15:07:29	11:52:00	0.52	12:33:00	Breathing, Color Acceptable (pink)	Breathing, Color Acceptable (pink)	Breathing, Color Acceptable (pink), Returned to Cage, Ambulatory	No	Mettler Toledo	XS802S
900340-1022	40.48	1	14	2018-10-22 15:07:29	11:40:00	0.41	11:54:00	Breathing, Color Acceptable (pink)	Breathing, Color Acceptable (pink)	Breathing, Color Acceptable (pink), Returned to Cage, Ambulatory	No	Mettler Toledo	XS802S
900340-1023	32.27	1	14	2018-10-22 15:07:29	12:19:00	0.36	12:39:00	Breathing, Color Acceptable (pink)	Breathing, Color Acceptable (pink)	Breathing, Color Acceptable (pink), Returned to Cage, Ambulatory	No	Mettler Toledo	XS802S
900340-1024	31.34	1	14	2018-10-22 15:07:29	13:13:00	0.35	13:36:00	Breathing, Color Acceptable (pink)	Breathing, Color Acceptable (pink)	Breathing, Color Acceptable (pink), Returned to Cage, Ambulatory	No	Mettler Toledo	XS802S
900340-1025	35.85	1	14	2018-10-22 15:07:29	13:08:00	0.4	13:29:00	Breathing, Color Acceptable (pink)	Breathing, Color Acceptable (pink)	Breathing, Color Acceptable (pink), Returned to Cage, Ambulatory	No	Mettler Toledo	XS802S
900340-1026	31.49	1	14	2018-10-22 15:07:29	13:18:00	0.32	13:44:00	Breathing, Color Acceptable (pink)	Breathing, Color Acceptable (pink)	Breathing, Color Acceptable (pink), Returned to Cage, Ambulatory	No	Mettler Toledo	XS802S
900340-1035	36.75	1	14	2018-09-20 15:00:05	13:03:00	0.37	13:19:00	Breathing, Color Acceptable (pink)	Breathing, Color Acceptable (pink)	Breathing, Color Acceptable (pink), Returned to Cage, Ambulatory	No	Mettler Toledo	XS802S
900340-1037	35.01	1	14	2018-09-20 15:00:05	13:09:00	0.35	13:26:00	Breathing, Color Acceptable (pink)	Breathing, Color Acceptable (pink)	Breathing, Color Acceptable (pink), Returned to Cage, Ambulatory	No	Mettler Toledo	XS802S
900340-1057	48.93	1	14	2018-09-20 15:00:05	13:16:00	0.49	13:32:00	Breathing, Color Acceptable (pink)	Breathing, Color Acceptable (pink)	Breathing, Color Acceptable (pink), Returned to Cage, Ambulatory	No	Mettler Toledo	XS802S
900340-1059	39.63	1	14	2018-09-20 15:00:05	13:53:00	0.4	14:06:00	Breathing, Color Acceptable (pink)	Breathing, Color Acceptable (pink)	Breathing, Color Acceptable (pink), Returned to Cage, Ambulatory	No	Mettler Toledo	XS802S
900340-20023	39.97	2	14	2018-10-22 15:07:29	14:24:00	0.45	14:43:00	Breathing, Color Acceptable (pink)	Breathing, Color Acceptable (pink)	Breathing, Color Acceptable (pink), Returned to Cage, Ambulatory	No	Mettler Toledo	XS802S
900340-201	58.55	2	14	2018-08-23 15:04:39	13:46:00	0.65	14:24:00	Breathing, Color Acceptable (pink)	Breathing, Color Acceptable (pink)	Breathing, Color Acceptable (pink), Returned to Cage, Ambulatory	No	Mettler Toledo	XS802S
900340-202	44.53	2	14	2018-08-24 14:57:10	14:06:00	0.55	14:36:00	Breathing, Color Acceptable (pink)	Breathing, Color Acceptable (pink)	Breathing, Color Acceptable (pink), Returned to Cage, Ambulatory	No	Mettler Toledo	XS802S
900340-2023	49.37	2	14	2018-09-20 15:00:05	13:58:00	0.49	14:12:00	Breathing, Color Acceptable (pink)	Breathing, Color Acceptable (pink)	Breathing, Color Acceptable (pink), Returned to Cage, Ambulatory	No	Mettler Toledo	XS802S
900340-2024	47.88	2	14	2018-09-20 15:00:05	14:04:00	0.48	14:19:00	Breathing, Color Acceptable (pink)	Breathing, Color Acceptable (pink)	Breathing, Color Acceptable (pink), Returned to Cage, Ambulatory	No	Mettler Toledo	XS802S
900340-2025	34.34	2	14	2018-09-20 15:00:05	14:17:00	0.34	14:32:00	Breathing, Color Acceptable (pink)	Breathing, Color Acceptable (pink)	Breathing, Color Acceptable (pink), Returned to Cage, Ambulatory	No	Mettler Toledo	XS802S
900340-2026	43.31	2	14	2018-09-20 15:00:05	14:22:00	0.43	14:40:00	Breathing, Color Acceptable (pink)	Breathing, Color Acceptable (pink)	Breathing, Color Acceptable (pink), Returned to Cage, Ambulatory	No	Mettler Toledo	XS802S
900340-2029	42.36	2	14	2018-10-22 15:07:29	14:09:00	0.46	14:23:00	Breathing, Color Acceptable (pink)	Breathing, Color Acceptable (pink)	Breathing, Color Acceptable (pink), Returned to Cage, Ambulatory	No	Mettler Toledo	XS802S
900340-2030	31.47	2	14	2018-10-22 15:07:29	14:18:00	0.37	14:37:00	Breathing, Color Acceptable (pink)	Breathing, Color Acceptable (pink)	Breathing, Color Acceptable (pink), Returned to Cage, Ambulatory	No	Mettler Toledo	XS802S
900340-2031	44.76	2	14	2018-10-22 15:07:29	14:13:00	0.5	14:30:00	Breathing, Color Acceptable (pink)	Breathing, Color Acceptable (pink)	Breathing, Color Acceptable (pink), Returned to Cage, Ambulatory	No	Mettler Toledo	XS802S
900340-2035	43.16	2	14	2018-11-02 13:30:30	11:33:00	0.43	11:47:00	Breathing, Color Acceptable (pink)	Breathing, Color Acceptable (pink)	Breathing, Color Acceptable (pink), Returned to Cage, Ambulatory	No	Mettler Toledo	XS802S
900340-2036	30.01	2	14	2018-11-02 13:30:30	11:44:00	0.3	12:08:00	Breathing, Color Acceptable (pink)	Breathing, Color Acceptable (pink)	Breathing, Color Acceptable (pink), Returned to Cage, Ambulatory	No	Mettler Toledo	XS802S
900340-2037	49.33	2	14	2018-11-02 13:30:30	11:37:00	0.49	11:59:00	Breathing, Color Acceptable (pink)	Breathing, Color Acceptable (pink)	Breathing, Color Acceptable (pink), Returned to Cage, Ambulatory	No	Mettler Toledo	XS802S
900340-2038	34.22	2	14	2018-11-02 13:30:30	11:58:00	0.34	12:16:00	Breathing, Color Acceptable (pink)	Breathing, Color Acceptable (pink)	Breathing, Color Acceptable (pink), Returned to Cage, Ambulatory	No	Mettler Toledo	XS802S
900340-207	33.13	2	14	2018-08-24 14:57:10	14:31:00	0.41	15:06:00	Breathing, Color Acceptable (pink)	Breathing, Color Acceptable (pink)	Breathing, Color Acceptable (pink), Returned to Cage, Ambulatory	No	Mettler Toledo	XS802S
900340-209	38.4	2	14	2018-08-23 15:04:39	14:15:00	0.47	14:56:00	Breathing, Color Acceptable (pink)	Breathing, Color Acceptable (pink)	Breathing, Color Acceptable (pink), Returned to Cage, Ambulatory	No	Mettler Toledo	XS802S
900340-30040	29.87	3	14	2018-11-02 13:30:30	12:31:00	0.3	12:50:00	Breathing, Color Acceptable (pink)	Breathing, Color Acceptable (pink)	Breathing, Color Acceptable (pink), Returned to Cage, Ambulatory	No	Mettler Toledo	XS802S
900340-30041	40.2	3	14	2018-11-02 13:30:30	12:14:00	0.4	12:32:00	Mouse Died	Mouse Died	Mouse Died	No	Mettler Toledo	XS802S
900340-301	44.97	3	14	2018-08-24 14:57:10	12:35:00	0.45	12:47:00	Breathing, Color Acceptable (pink)	Breathing, Color Acceptable (pink)	Breathing, Color Acceptable (pink), Returned to Cage, Ambulatory	No	Mettler Toledo	XS802S
900340-3010	30.13	3	14	2018-08-24 14:57:10	13:02:00	0.3	13:20:00	Breathing, Color Acceptable (pink)	Breathing, Color Acceptable (pink)	Breathing, Color Acceptable (pink), Returned to Cage, Ambulatory	No	Mettler Toledo	XS802S
900340-302	34.28	3	14	2018-08-24 14:57:10	12:56:00	0.34	13:12:00	Breathing, Color Acceptable (pink)	Breathing, Color Acceptable (pink)	Breathing, Color Acceptable (pink), Returned to Cage, Ambulatory	No	Mettler Toledo	XS802S
900340-3021	27.58	3	14	2018-09-20 15:00:05	13:01:00	0.31	13:41:00	Breathing, Color Acceptable (pink)	Breathing, Color Acceptable (pink)	Breathing, Color Acceptable (pink), Returned to Cage, Ambulatory	No	Mettler Toledo	XS802S
900340-3026	34.31	3	14	2018-09-20 15:00:05	13:26:00	0.37	14:00:00	Breathing, Color Acceptable (pink)	Breathing, Color Acceptable (pink)	Breathing, Color Acceptable (pink), Returned to Cage, Ambulatory	No	Mettler Toledo	XS802S
900340-3039	41.79	3	14	2018-11-02 13:30:30	12:07:00	0.42	12:26:00	Breathing, Color Acceptable (pink)	Breathing, Color Acceptable (pink)	Breathing, Color Acceptable (pink), Returned to Cage, Ambulatory	No	Mettler Toledo	XS802S
900340-3040	41.3	3	14	2018-09-20 15:00:05	13:50:00	0.45	14:26:00	Breathing, Color Acceptable (pink)	Breathing, Color Acceptable (pink)	Breathing, Color Acceptable (pink), Returned to Cage, Ambulatory	No	Mettler Toledo	XS802S
900340-3041	45.21	3	14	2018-09-20 15:00:05	14:11:00	0.5	14:48:00	Breathing, Color Acceptable (pink)	Breathing, Color Acceptable (pink)	Breathing, Color Acceptable (pink), Returned to Cage, Ambulatory	No	Mettler Toledo	XS802S
900340-3042	32.06	3	14	2018-11-02 13:30:30	12:24:00	0.32	12:41:00	Breathing, Color Acceptable (pink)	Breathing, Color Acceptable (pink)	Breathing, Color Acceptable (pink), Returned to Cage, Ambulatory	No	Mettler Toledo	XS802S
900340-3043	42.43	3	14	2018-11-02 13:30:30	12:42:00	0.42	13:00:00	Breathing, Color Acceptable (pink)	Breathing, Color Acceptable (pink)	Breathing, Color Acceptable (pink), Returned to Cage, Ambulatory	No	Mettler Toledo	XS802S
900340-3044	31.8	3	14	2018-11-02 13:30:30	12:58:00	0.32	13:15:00	Breathing, Color Acceptable (pink)	Breathing, Color Acceptable (pink)	Breathing, Color Acceptable (pink), Returned to Cage, Ambulatory	No	Mettler Toledo	XS802S
900340-3046	29.56	3	14	2018-11-02 13:30:30	13:05:00	0.3	13:23:00	Breathing, Color Acceptable (pink)	Breathing, Color Acceptable (pink)	Breathing, Color Acceptable (pink), Returned to Cage, Ambulatory	No	Mettler Toledo	XS802S
900340-3047	37.01	3	14	2018-11-02 13:30:30	12:51:00	0.37	13:08:00	Breathing, Color Acceptable (pink)	Breathing, Color Acceptable (pink)	Breathing, Color Acceptable (pink), Returned to Cage, Ambulatory	No	Mettler Toledo	XS802S
900340-309	44.09	3	14	2018-08-24 14:57:10	12:38:00	0.44	12:54:00	Breathing, Color Acceptable (pink)	Breathing, Color Acceptable (pink)	Breathing, Color Acceptable (pink), Returned to Cage, Ambulatory	No	Mettler Toledo	XS802S
900340-401	46.05	4	14	2018-08-24 14:57:10	13:32:00	0.46	13:46:00	Breathing, Color Acceptable (pink)	Breathing, Color Acceptable (pink)	Breathing, Color Acceptable (pink), Returned to Cage, Ambulatory	No	Mettler Toledo	XS802S
900340-4027	39.51	4	14	2018-10-22 15:07:29	14:40:00	0.45	14:54:00	Breathing, Color Acceptable (pink)	Breathing, Color Acceptable (pink)	Breathing, Color Acceptable (pink), Returned to Cage, Ambulatory	No	Mettler Toledo	XS802S
900340-4028	28.75	4	14	2018-10-22 15:07:29	12:23:00	0.32	12:33:00	Breathing, Color Acceptable (pink)	Breathing, Color Acceptable (pink)	Breathing, Color Acceptable (pink), Returned to Cage, Ambulatory	No	Mettler Toledo	XS802S
900340-403	34.14	4	14	2018-08-24 14:57:10	13:10:00	0.34	13:25:00	Breathing, Color Acceptable (pink)	Breathing, Color Acceptable (pink)	Breathing, Color Acceptable (pink), Returned to Cage, Ambulatory	No	Mettler Toledo	XS802S
900340-4033	36.91	4	14	2018-10-22 15:07:29	14:46:00	0.42	15:00:00	Breathing, Color Acceptable (pink)	Breathing, Color Acceptable (pink)	Breathing, Color Acceptable (pink), Returned to Cage, Ambulatory	No	Mettler Toledo	XS802S
900340-4034	29.1	4	14	2018-10-22 15:07:29	12:46:00	0.32	13:21:00	Breathing, Color Acceptable (pink)	Breathing, Color Acceptable (pink)	Breathing, Color Acceptable (pink), Returned to Cage, Ambulatory	No	Mettler Toledo	XS802S
900340-4038	38.66	4	14	2018-10-03 13:13:08	12:41:00	0.39	12:56:00	Breathing, Color Acceptable (pink)	Breathing, Color Acceptable (pink)	Breathing, Color Acceptable (pink), Returned to Cage, Ambulatory	No	Mettler Toledo	XS802S
900340-4043	31.63	4	14	2018-10-03 13:13:08	12:45:00	0.32	13:02:00	Breathing, Color Acceptable (pink)	Breathing, Color Acceptable (pink)	Breathing, Color Acceptable (pink), Returned to Cage, Ambulatory	No	Mettler Toledo	XS802S
900340-4044	29.67	4	14	2018-10-03 13:13:08	13:02:00	0.3	13:15:00	Breathing, Color Acceptable (pink)	Breathing, Color Acceptable (pink)	Breathing, Color Acceptable (pink), Returned to Cage, Ambulatory	No	Mettler Toledo	XS802S
900340-4048	33.21	4	14	2018-11-05 14:28:54	13:01:00	0.36	13:39:00	Breathing, Color Acceptable (pink)	Breathing, Color Acceptable (pink)	Breathing, Color Acceptable (pink), Returned to Cage, Ambulatory	No	Mettler Toledo	XS802S
900340-4049	24.02	4	14	2018-11-05 14:28:54	12:23:00	0.24	12:34:00	Breathing, Color Acceptable (pink)	Breathing, Color Acceptable (pink)	Breathing, Color Acceptable (pink), Returned to Cage, Ambulatory	No	Mettler Toledo	XS802S
900340-405	42.78	4	14	2018-08-24 14:57:10	13:38:00	0.43	13:53:00	Breathing, Color Acceptable (pink)	Breathing, Color Acceptable (pink)	Breathing, Color Acceptable (pink), Returned to Cage, Ambulatory	No	Mettler Toledo	XS802S
900340-4050	38.08	4	14	2018-11-05 14:28:54	13:41:00	0.45	14:17:00	Breathing, Color Acceptable (pink)	Breathing, Color Acceptable (pink)	Breathing, Color Acceptable (pink), Returned to Cage, Ambulatory	No	Mettler Toledo	XS802S
900340-4051	27.04	4	14	2018-11-05 14:28:54	12:25:00	0.27	12:45:00	Breathing, Color Acceptable (pink)	Breathing, Color Acceptable (pink)	Breathing, Color Acceptable (pink), Returned to Cage, Ambulatory	No	Mettler Toledo	XS802S
900340-4052	44.63	4	14	2018-11-05 14:28:54	12:33:00	0.45	12:54:00	Breathing, Color Acceptable (pink)	Breathing, Color Acceptable (pink)	Breathing, Color Acceptable (pink), Returned to Cage, Ambulatory	No	Mettler Toledo	XS802S
900340-406	37.83	4	14	2018-08-24 14:57:10	13:22:00	0.38	13:39:00	Breathing, Color Acceptable (pink)	Breathing, Color Acceptable (pink)	Breathing, Color Acceptable (pink), Returned to Cage, Ambulatory	No	Mettler Toledo	XS802S

[truncated: 5 more sheets: Ophthalmology, Insulin, Hematology, Necropsy, SHIRPA]
